# Supplementary material for: Neotropical Nilothauma Kieffer, 1921 (Diptera, Chironomidae): Key, eleven new species, re-descriptions, new combination and new records
Source: Zookeys. 2021 Apr 22;1033:81–125. doi: 10.3897/zookeys.1033.60686 (PMC8084852; doi:10.3897/zookeys.1033.60686)
Supplement: XML Treatment for Beardius longissimus [file zookeys.1033.60686-treatment1.xml]

<!DOCTYPE tp:taxon-treatment
  PUBLIC "-//TaxonX//DTD Taxonomic Treatment Publishing DTD v0 20100105//EN" "tax-treatment-NSO.dtd">
<tp:taxon-treatment xmlns:tp="http://www.plazi.org/taxpub"><tp:treatment-meta><kwd-group><label>Taxon classification</label><kwd><named-content xmlns:xlink="http://www.w3.org/1999/xlink" content-type="kingdom">Animalia</named-content></kwd><kwd><named-content xmlns:xlink="http://www.w3.org/1999/xlink" content-type="order">Diptera</named-content></kwd><kwd><named-content xmlns:xlink="http://www.w3.org/1999/xlink" content-type="family">Chironomidae</named-content></kwd></kwd-group><mixed-citation publication-type="journal"><person-group><name><surname>Pinho</surname><given-names>Luiz Carlos</given-names></name><name><surname>Andersen</surname><given-names>Trond</given-names></name></person-group><article-title>Neotropical <italic><tp:taxon-name><tp:taxon-name-part taxon-name-part-type="genus" reg="Nilothauma">Nilothauma</tp:taxon-name-part></tp:taxon-name></italic> Kieffer, 1921 (<tp:taxon-name><tp:taxon-name-part taxon-name-part-type="order">Diptera</tp:taxon-name-part></tp:taxon-name>, <tp:taxon-name><tp:taxon-name-part taxon-name-part-type="family">Chironomidae</tp:taxon-name-part></tp:taxon-name>): Key, eleven new species, re-descriptions, new combination and new records</article-title><source>Zookeys</source><day>22</day><month>4</month><year>2021</year><volume>1033</volume><fpage>81</fpage><lpage>125</lpage><pub-id pub-id-type="doi">10.3897/zookeys.1033.60686</pub-id></mixed-citation></tp:treatment-meta><tp:nomenclature><tp:taxon-name><object-id xmlns:xlink="http://www.w3.org/1999/xlink" content-type="arpha" xlink:type="simple">3A5357FE-12A3-5AA6-AC88-AEB3C8120BB7</object-id>
              <tp:taxon-name-part taxon-name-part-type="genus" reg="Beardius">Beardius</tp:taxon-name-part>
              <tp:taxon-name-part taxon-name-part-type="species" reg="longissimus">longissimus</tp:taxon-name-part>
            </tp:taxon-name><tp:taxon-authority>(Mendes &amp; Andersen, 2009)</tp:taxon-authority><tp:taxon-status xmlns:xlink="http://www.w3.org/1999/xlink" xlink:type="simple">comb. nov.</tp:taxon-status><tp:nomenclature-citation-list><tp:nomenclature-citation><tp:taxon-name>
                  <tp:taxon-name-part taxon-name-part-type="genus" reg="Nilothauma">Nilothauma</tp:taxon-name-part> <tp:taxon-name-part taxon-name-part-type="species" reg="longissimum">longissimum</tp:taxon-name-part></tp:taxon-name><comment>Mendes &amp; Andersen, 2009: 26</comment></tp:nomenclature-citation></tp:nomenclature-citation-list></tp:nomenclature><tp:treatment-sec sec-type="material" id="SECID0EUAAE"><title>Material examined.</title><p>Type material, as in <xref ref-type="bibr" rid="B8">Mendes and Andersen (2009)</xref>.</p></tp:treatment-sec><tp:treatment-sec sec-type="material" id="SECID0E5AAE"><title>Additional material.</title><p>8 males, slide-mounted: Brazil, Bahia, Camacan, <abbrev xmlns:xlink="http://www.w3.org/1999/xlink" content-type="institution" xlink:title="Reserva Particular do Patrimônio Natural" id="ABBRID0EEBAE" xlink:type="simple">RPPN</abbrev> Serra Bonita, Trilha Bapeba,<named-content xmlns:xlink="http://www.w3.org/1999/xlink" content-type="dwc:verbatimCoordinates" xlink:type="simple"><named-content content-type="geo-json" specific-use="{&#34;type&#34;:&#34;Point&#34;,&#34;coordinates&#34;:[-39.559444,-15.343056]}" id="NCID0EMBAE" xlink:type="simple">15°20'35"S, 39°33'34"W</named-content></named-content>, 4.xi.2009, light trap, A.R. Calor et al. leg. 3 males, slide-mounted, as previous, except: <named-content xmlns:xlink="http://www.w3.org/1999/xlink" content-type="dwc:verbatimCoordinates" xlink:type="simple"><named-content content-type="geo-json" specific-use="{&#34;type&#34;:&#34;Point&#34;,&#34;coordinates&#34;:[-39.564722,-15.392222]}" id="NCID0EUBAE" xlink:type="simple">15°23'32"S, 39°33'53"W</named-content></named-content>, 2.xi.2009. 1 male, slide-mounted, as previous, except: 03.ii.2009. 1 male, slide-mounted, as previous, except: córrego 2, <named-content xmlns:xlink="http://www.w3.org/1999/xlink" content-type="dwc:verbatimCoordinates" xlink:type="simple"><named-content content-type="geo-json" specific-use="{&#34;type&#34;:&#34;Point&#34;,&#34;coordinates&#34;:[-39.567500,-15.386111]}" id="NCID0E3BAE" xlink:type="simple">15°23'10"S, 39°34'03"W</named-content></named-content>, 819 m a.s.l., 01.viii.2008, light trap, A.R. Calor, L.S. Lecci, L.C. Pinho &amp; R.A. Moretto leg. 1 male, slide-mounted: Brazil, São Paulo, <abbrev xmlns:xlink="http://www.w3.org/1999/xlink" content-type="institution" xlink:title="Parque Estadual" id="ABBRID0EBCAE" xlink:type="simple">PE</abbrev> Serra do Mar, Ubatuba, Picinguaba, Camburi stream, 09.ix.2006, light trap, M.R. Spies &amp; A.E. Siegloch leg.</p></tp:treatment-sec><tp:treatment-sec sec-type="remarks" id="SECID0EGCAE"><title>Remarks.</title><p><xref ref-type="bibr" rid="B11">Pinho et al. (2013)</xref> found that the “presence of apical thin setae on inferior volsella” (character 74, state 1), i.e. a group of two, rarely three, slender simple setae at the very tip of the inferior volsella, in addition to subapical, stouter setae, is the only synapomorphy of <italic><tp:taxon-name><tp:taxon-name-part taxon-name-part-type="genus" reg="Beardius">Beardius</tp:taxon-name-part></tp:taxon-name></italic> Reiss &amp; Sublette, 1985 in the adult stage. In fact, the character is shared by all species of <italic><tp:taxon-name><tp:taxon-name-part taxon-name-part-type="genus" reg="Beardius">Beardius</tp:taxon-name-part></tp:taxon-name></italic> and is not found elsewhere, except in <italic><tp:taxon-name><tp:taxon-name-part taxon-name-part-type="genus" reg="Nilothauma">Nilothauma</tp:taxon-name-part> <tp:taxon-name-part taxon-name-part-type="species" reg="longissimum">longissimum</tp:taxon-name-part></tp:taxon-name></italic> Mendes &amp; Andersen, 2009, a species that was considered to be sister to all remaining <italic><tp:taxon-name><tp:taxon-name-part taxon-name-part-type="genus" reg="Nilothauma">Nilothauma</tp:taxon-name-part></tp:taxon-name></italic> by <xref ref-type="bibr" rid="B8">Mendes and Andersen (2009)</xref> in a phylogenetic analysis with <italic><tp:taxon-name><tp:taxon-name-part taxon-name-part-type="genus" reg="Paratendipes">Paratendipes</tp:taxon-name-part></tp:taxon-name></italic> Kieffer and <italic><tp:taxon-name><tp:taxon-name-part taxon-name-part-type="genus" reg="Pseudochironomus">Pseudochironomus</tp:taxon-name-part></tp:taxon-name></italic> Malloch as outgroups. The comparatively-high antennal ratio in <italic><tp:taxon-name><tp:taxon-name-part taxon-name-part-type="genus" reg="Nilothauma">N.</tp:taxon-name-part> <tp:taxon-name-part taxon-name-part-type="species" reg="longissimum">longissimum</tp:taxon-name-part></tp:taxon-name></italic> (<abbrev xmlns:xlink="http://www.w3.org/1999/xlink" xlink:title="antennal ratios" id="ABBRID0ENEAE" xlink:type="simple">AR</abbrev> &gt; 1.00) is the only exception in <italic><tp:taxon-name><tp:taxon-name-part taxon-name-part-type="genus" reg="Nilothauma">Nilothauma</tp:taxon-name-part></tp:taxon-name></italic>, which generally have very low antennal ratios (<abbrev xmlns:xlink="http://www.w3.org/1999/xlink" xlink:title="antennal ratios" id="ABBRID0EYEAE" xlink:type="simple">AR</abbrev> &lt; 0.40). Further, the venarum ratio (<abbrev xmlns:xlink="http://www.w3.org/1999/xlink" xlink:title="venarum ratio" id="ABBRID0E3EAE" xlink:type="simple">VR</abbrev>) seems to be low in <italic><tp:taxon-name><tp:taxon-name-part taxon-name-part-type="genus" reg="Nilothauma">N.</tp:taxon-name-part> <tp:taxon-name-part taxon-name-part-type="species" reg="longissimum">longissimum</tp:taxon-name-part></tp:taxon-name></italic> compared to other <italic><tp:taxon-name><tp:taxon-name-part taxon-name-part-type="genus" reg="Nilothauma">Nilothauma</tp:taxon-name-part></tp:taxon-name></italic> species; other characters in <italic><tp:taxon-name><tp:taxon-name-part taxon-name-part-type="genus" reg="Nilothauma">N.</tp:taxon-name-part> <tp:taxon-name-part taxon-name-part-type="species" reg="longissimum">longissimum</tp:taxon-name-part></tp:taxon-name></italic> are consistent with the current diagnosis of <italic><tp:taxon-name><tp:taxon-name-part taxon-name-part-type="genus" reg="Beardius">Beardius</tp:taxon-name-part></tp:taxon-name></italic>. We therefore propose the new combination and emend the diagnosis of <italic><tp:taxon-name><tp:taxon-name-part taxon-name-part-type="genus" reg="Nilothauma">Nilothauma</tp:taxon-name-part></tp:taxon-name></italic> accordingly.</p></tp:treatment-sec><tp:treatment-sec sec-type="distribution" id="SECID0ELGAE"><title>Distribution.</title><p>The species was originally described from São Paulo State, south-eastern Brazil by <xref ref-type="bibr" rid="B8">Mendes and Andersen (2009)</xref>; the range is now extended to Bahia State in north-eastern Brazil.</p></tp:treatment-sec><ref-list><ref id="B8"><mixed-citation xmlns:xlink="http://www.w3.org/1999/xlink" xlink:type="simple"><person-group><name name-style="western"><surname>Mendes</surname><given-names>HF</given-names></name><name name-style="western"><surname>Andersen</surname><given-names>T</given-names></name></person-group> (<year>2009</year>) <article-title>Neotropical <italic><tp:taxon-name><tp:taxon-name-part taxon-name-part-type="genus">Nilothauma</tp:taxon-name-part></tp:taxon-name></italic> Kieffer, 1921, with the description of thirteen new species (<tp:taxon-name><tp:taxon-name-part taxon-name-part-type="order">Diptera</tp:taxon-name-part></tp:taxon-name>: <tp:taxon-name><tp:taxon-name-part taxon-name-part-type="family">Chironomidae</tp:taxon-name-part></tp:taxon-name>).</article-title><source>Zootaxa</source><volume>2063</volume>: <fpage>1</fpage>–<lpage>45</lpage>. <ext-link xlink:type="simple" ext-link-type="doi" xlink:href="10.11646/zootaxa.2063.1.1">https://doi.org/10.11646/zootaxa.2063.1.1</ext-link></mixed-citation></ref><ref id="B11"><mixed-citation xmlns:xlink="http://www.w3.org/1999/xlink" xlink:type="simple"><person-group><name name-style="western"><surname>Pinho</surname><given-names>LC</given-names></name><name name-style="western"><surname>Mendes</surname><given-names>HF</given-names></name><name name-style="western"><surname>Andersen</surname><given-names>T</given-names></name></person-group> (<year>2013</year>) <article-title>Revision of <italic><tp:taxon-name><tp:taxon-name-part taxon-name-part-type="genus">Beardius</tp:taxon-name-part></tp:taxon-name></italic> Reiss et Sublette, 1985 (<tp:taxon-name><tp:taxon-name-part taxon-name-part-type="order">Diptera</tp:taxon-name-part></tp:taxon-name>: <tp:taxon-name><tp:taxon-name-part taxon-name-part-type="family">Chironomidae</tp:taxon-name-part></tp:taxon-name>), with the description of twenty new species.</article-title><source>Zootaxa</source><volume>3742</volume>: <fpage>1</fpage>–<lpage>78</lpage>. <ext-link xlink:type="simple" ext-link-type="doi" xlink:href="10.11646/zootaxa.3742.1.1">https://doi.org/10.11646/zootaxa.3742.1.1</ext-link></mixed-citation></ref></ref-list></tp:taxon-treatment>
