# Supplementary material for: Neotropical Nilothauma Kieffer, 1921 (Diptera, Chironomidae): Key, eleven new species, re-descriptions, new combination and new records
Source: Zookeys. 2021 Apr 22;1033:81–125. doi: 10.3897/zookeys.1033.60686 (PMC8084852; doi:10.3897/zookeys.1033.60686)
Supplement: XML Treatment for Nilothauma aleta [file zookeys.1033.60686-treatment3.xml]

<!DOCTYPE tp:taxon-treatment
  PUBLIC "-//TaxonX//DTD Taxonomic Treatment Publishing DTD v0 20100105//EN" "tax-treatment-NSO.dtd">
<tp:taxon-treatment xmlns:tp="http://www.plazi.org/taxpub"><tp:treatment-meta><kwd-group><label>Taxon classification</label><kwd><named-content xmlns:xlink="http://www.w3.org/1999/xlink" content-type="kingdom">Animalia</named-content></kwd><kwd><named-content xmlns:xlink="http://www.w3.org/1999/xlink" content-type="order">Diptera</named-content></kwd><kwd><named-content xmlns:xlink="http://www.w3.org/1999/xlink" content-type="family">Chironomidae</named-content></kwd></kwd-group><mixed-citation publication-type="journal"><person-group><name><surname>Pinho</surname><given-names>Luiz Carlos</given-names></name><name><surname>Andersen</surname><given-names>Trond</given-names></name></person-group><article-title>Neotropical <italic><tp:taxon-name><tp:taxon-name-part taxon-name-part-type="genus" reg="Nilothauma">Nilothauma</tp:taxon-name-part></tp:taxon-name></italic> Kieffer, 1921 (<tp:taxon-name><tp:taxon-name-part taxon-name-part-type="order">Diptera</tp:taxon-name-part></tp:taxon-name>, <tp:taxon-name><tp:taxon-name-part taxon-name-part-type="family">Chironomidae</tp:taxon-name-part></tp:taxon-name>): Key, eleven new species, re-descriptions, new combination and new records</article-title><source>Zookeys</source><day>22</day><month>4</month><year>2021</year><volume>1033</volume><fpage>81</fpage><lpage>125</lpage><pub-id pub-id-type="doi">10.3897/zookeys.1033.60686</pub-id></mixed-citation></tp:treatment-meta><tp:nomenclature><tp:taxon-name><object-id xmlns:xlink="http://www.w3.org/1999/xlink" content-type="arpha" xlink:type="simple">9383FBE1-EA80-55DE-B427-AB89CF16F4BF</object-id>
              <tp:taxon-name-part taxon-name-part-type="genus" reg="Nilothauma">Nilothauma</tp:taxon-name-part>
              <tp:taxon-name-part taxon-name-part-type="species" reg="aleta">aleta</tp:taxon-name-part>
            </tp:taxon-name><tp:taxon-authority>Roback, 1960</tp:taxon-authority><xref ref-type="fig" rid="F1">Figures 1A, B</xref><xref ref-type="fig" rid="F17">, 17B</xref></tp:nomenclature><tp:treatment-sec sec-type="material" id="SECID0EOMAE"><title>Additional material.</title><p>1 male, slide-mounted: Brazil, São Paulo, São Luís do Paraitinga, <abbrev xmlns:xlink="http://www.w3.org/1999/xlink" content-type="institution" xlink:title="Parque Estadual" id="ABBRID0EUMAE" xlink:type="simple">PE</abbrev> Serra do Mar, Núcleo Santa Virgínia, trilha Poço do Pito, afluente Paraibuna, <named-content xmlns:xlink="http://www.w3.org/1999/xlink" content-type="dwc:verbatimCoordinates" xlink:type="simple"><named-content content-type="geo-json" specific-use="{&#34;type&#34;:&#34;Point&#34;,&#34;coordinates&#34;:[-45.146111,-23.335833]}" id="NCID0E3MAE" xlink:type="simple">23°20'09"S, 45°08'46"W</named-content></named-content>, 15.ix.2006, light trap, M.R. Spies &amp; A.E. Siegloch leg.</p></tp:treatment-sec><tp:treatment-sec sec-type="description" id="SECID0EBNAE"><title>Diagnostic characters.</title><p>The male can be distinguished from its congeners by the combination of: tergite IX without setose dorsal lobe(s); gonostylus stout; acrostichals absent; anal point wide, covering most setae along posterior margin of tergite IX; inferior volsella slender.</p></tp:treatment-sec><tp:treatment-sec sec-type="description" id="SECID0EGNAE"><title>Re-description.</title><p><bold>Male imago (n = 1).</bold> Total length 3.58 mm. Wing length 2.00 mm. Total length/wing length 1.79. Wing length/length of profemur 2.25.</p><p><bold><italic>Colouration</italic>.</bold> Head, thorax and abdomen brown; legs pale, except for ring of brown pigmentation in distal 1/2 to 2/3 of fore- and hind femora, in distal 1/3 of foretibia, in basal 1/8 of mid- and hind tibiae and in distal 1/3 of each tarsomere. Wing membrane apparently hyaline, but faint brown markings are visible when dark-field filter is applied.</p><p><bold><italic>Antenna</italic>.</bold><abbrev xmlns:xlink="http://www.w3.org/1999/xlink" xlink:title="antennal ratios" id="ABBRID0E3NAE" xlink:type="simple">AR</abbrev> = 0.27. Thirteenth flagellomere 197 µm long.</p><p><bold><italic>Head</italic>.</bold> Temporal setae 7 in single row. Clypeus with 25 setae. Tentorium 123 µm long, maximum width 25 µm. Stipes not measurable. Palp segment lengths (in µm): 39, 34, 123, 147, 191. Third palpomere with 2 sensilla clavata subapically, longest 20 µm long. Fifth palpomere/third palpomere 1.55.</p><p><bold><italic>Thorax</italic>.</bold> Dorsocentrals 12 in single row, acrostichals absent, prealars 3. Scutellum with 6 setae.</p><p><bold><italic>Wing</italic>.</bold><abbrev xmlns:xlink="http://www.w3.org/1999/xlink" xlink:title="venarum ratio" id="ABBRID0EVOAE" xlink:type="simple">VR</abbrev> = 1.50. Brachiolum with 1 seta, R with 13 setae, R<sub>1</sub> with 18 setae, R<sub>4+5</sub> with 21 setae, remaining veins bare.</p><p><bold><italic>Legs</italic>.</bold> Spur of fore tibia 44 µm long including 15 µm long scale. Mid-tibia with 1 spur, 15 µm long; hind tibia with 2 spurs, 25 and 29 µm long. Combs of both mid- and hind tibia 20 µm long. Width at apex of fore-tibia 39 µm, of mid-tibia 34 µm, of hind tibia 44 µm. Lengths and proportions of legs as in Table <xref ref-type="table" rid="T1">1</xref>.</p><table-wrap id="T1" position="float" orientation="portrait"><label>Table 1.</label><caption><p>Lengths (in μm) and proportions of leg segments in <italic><tp:taxon-name><tp:taxon-name-part taxon-name-part-type="genus" reg="Nilothauma">Nilothauma</tp:taxon-name-part> <tp:taxon-name-part taxon-name-part-type="species" reg="aleta">aleta</tp:taxon-name-part></tp:taxon-name></italic> Roback, 1960, adult male (n = 1).</p></caption><table id="TID0E4VCI" rules="all"><tbody><tr><td rowspan="1" colspan="1"/><td rowspan="1" colspan="1">
                      <bold>Fe</bold>
                    </td><td rowspan="1" colspan="1">
                      <bold>Ti</bold>
                    </td><td rowspan="1" colspan="1">
                      <bold>ta<sub>1</sub></bold>
                    </td><td rowspan="1" colspan="1">
                      <bold>ta<sub>2</sub></bold>
                    </td><td rowspan="1" colspan="1">
                      <bold>ta<sub>3</sub></bold>
                    </td><td rowspan="1" colspan="1">
                      <bold>ta<sub>4</sub></bold>
                    </td></tr><tr><td rowspan="1" colspan="1">p<sub>1</sub></td><td rowspan="1" colspan="1">887</td><td rowspan="1" colspan="1">601</td><td rowspan="1" colspan="1">837</td><td rowspan="1" colspan="1">522</td><td rowspan="1" colspan="1">404</td><td rowspan="1" colspan="1">256</td></tr><tr><td rowspan="1" colspan="1">p<sub>2</sub></td><td rowspan="1" colspan="1">906</td><td rowspan="1" colspan="1">690</td><td rowspan="1" colspan="1">414</td><td rowspan="1" colspan="1">227</td><td rowspan="1" colspan="1">177</td><td rowspan="1" colspan="1">118</td></tr><tr><td rowspan="1" colspan="1">p<sub>3</sub></td><td rowspan="1" colspan="1">1034</td><td rowspan="1" colspan="1">985</td><td rowspan="1" colspan="1">699</td><td rowspan="1" colspan="1">355</td><td rowspan="1" colspan="1">305</td><td rowspan="1" colspan="1">197</td></tr><tr><td rowspan="1" colspan="1"/><td rowspan="1" colspan="1">
                      <bold>ta<sub>5</sub></bold>
                    </td><td rowspan="1" colspan="1">
                      <bold>LR</bold>
                    </td><td rowspan="1" colspan="1">
                      <bold>BV</bold>
                    </td><td rowspan="1" colspan="1">
                      <bold>SV</bold>
                    </td><td rowspan="1" colspan="1">
                      <bold>BR</bold>
                    </td><td rowspan="1" colspan="1"/></tr><tr><td rowspan="1" colspan="1">p<sub>1</sub></td><td rowspan="1" colspan="1">148</td><td rowspan="1" colspan="1">1.39</td><td rowspan="1" colspan="1">1.74</td><td rowspan="1" colspan="1">1.77</td><td rowspan="1" colspan="1">2.3</td><td rowspan="1" colspan="1"/></tr><tr><td rowspan="1" colspan="1">p<sub>2</sub></td><td rowspan="1" colspan="1">89</td><td rowspan="1" colspan="1">0.60</td><td rowspan="1" colspan="1">3.29</td><td rowspan="1" colspan="1">2.30</td><td rowspan="1" colspan="1">2.3</td><td rowspan="1" colspan="1"/></tr><tr><td rowspan="1" colspan="1">p<sub>3</sub></td><td rowspan="1" colspan="1">108</td><td rowspan="1" colspan="1">0.71</td><td rowspan="1" colspan="1">2.56</td><td rowspan="1" colspan="1">2.89</td><td rowspan="1" colspan="1">5.0</td><td rowspan="1" colspan="1"/></tr></tbody></table></table-wrap><p><bold><italic>Hypopygium</italic></bold> (Fig. <xref ref-type="fig" rid="F1">1A, B</xref>). Tergite IX without lobes, tapering to apex, with 22 short setae underneath anal point. Anal point lanceolate, 50 µm long, maximum width 37 µm. Tergite bands well developed. Laterosternite IX without setae. Phallapodeme 70 µm long; transverse sternapodeme 55 µm long. Gonocoxite 134 µm long. Inferior volsella straight, 52 µm long, 7 µm wide medially, with microtrichia and 8 simple setae apically. Superior volsella pediform, 17 µm long, 7 µm wide at base, covered with microtrichia and with 2 setae apically. Median volsella 7 µm long, with 2 simple setae, longest 12 µm. Gonostylus 95 µm long, straight. HR = 1.42. HV = 3.77.</p><fig id="F1" position="float" orientation="portrait"><object-id xmlns:xlink="http://www.w3.org/1999/xlink" content-type="doi" xlink:type="simple">10.3897/zookeys.1033.60686.figure1</object-id><object-id xmlns:xlink="http://www.w3.org/1999/xlink" content-type="arpha" xlink:type="simple">9768454C-413A-5917-9BFE-DE33D7C02287</object-id><label>Figure 1.</label><caption><p><italic><tp:taxon-name><tp:taxon-name-part taxon-name-part-type="genus" reg="Nilothauma">Nilothauma</tp:taxon-name-part> <tp:taxon-name-part taxon-name-part-type="species" reg="aleta">aleta</tp:taxon-name-part></tp:taxon-name></italic> Roback, 1960, adult male <bold>A</bold> hypopygium, dorsal view <bold>B</bold> hypopygium with anal point and tergite IX removed, dorsal aspect to the left and ventral aspect to the right.</p></caption><graphic xmlns:xlink="http://www.w3.org/1999/xlink" xlink:href="zookeys-1033-081-g001.jpg" position="float" orientation="portrait" xlink:type="simple" id="oo_534694.jpg"><uri content-type="original_file" xlink:type="simple">https://binary.pensoft.net/fig/534694</uri></graphic></fig></tp:treatment-sec><tp:treatment-sec sec-type="Female adult and immatures" id="SECID0EOYAE"><title>Female adult and immatures.</title><p>Unknown.</p></tp:treatment-sec><tp:treatment-sec sec-type="remarks" id="SECID0ETYAE"><title>Remarks.</title><p><xref ref-type="bibr" rid="B14">Roback (1960)</xref> described <italic><tp:taxon-name><tp:taxon-name-part taxon-name-part-type="genus" reg="Nilothauma">Nilothauma</tp:taxon-name-part> <tp:taxon-name-part taxon-name-part-type="species" reg="aleta">aleta</tp:taxon-name-part></tp:taxon-name></italic> Roback, 1960 and <italic><tp:taxon-name><tp:taxon-name-part taxon-name-part-type="genus" reg="Nilothauma">N.</tp:taxon-name-part> <tp:taxon-name-part taxon-name-part-type="species" reg="duena">duena</tp:taxon-name-part></tp:taxon-name></italic> Roback, 1960 from the Peruvian Amazon. In their revision of <italic><tp:taxon-name><tp:taxon-name-part taxon-name-part-type="genus" reg="Nilothauma">Nilothauma</tp:taxon-name-part></tp:taxon-name></italic>, Adam &amp; Sæther, (1999) regarded the two species as not belonging to <italic><tp:taxon-name><tp:taxon-name-part taxon-name-part-type="genus" reg="Nilothauma">Nilothauma</tp:taxon-name-part></tp:taxon-name></italic> since they lack any projections on tergite IX and stated that they appear to belong in <italic><tp:taxon-name><tp:taxon-name-part taxon-name-part-type="genus" reg="Paratendipes">Paratendipes</tp:taxon-name-part></tp:taxon-name></italic> Kieffer. Later, <xref ref-type="bibr" rid="B8">Mendes and Andersen (2009)</xref> placed <italic><tp:taxon-name><tp:taxon-name-part taxon-name-part-type="genus" reg="Neelamia">Neelamia</tp:taxon-name-part></tp:taxon-name></italic> Soponis and <italic><tp:taxon-name><tp:taxon-name-part taxon-name-part-type="genus" reg="Paranilothauma">Paranilothauma</tp:taxon-name-part></tp:taxon-name></italic> Soponis as synonyms of <italic><tp:taxon-name><tp:taxon-name-part taxon-name-part-type="genus" reg="Nilothauma">Nilothauma</tp:taxon-name-part></tp:taxon-name></italic> and several new Neotropical species have been described demonstrating the large morphological variation in the genus. <xref ref-type="bibr" rid="B8">Mendes and Andersen (2009)</xref> emended the diagnosis of <italic><tp:taxon-name><tp:taxon-name-part taxon-name-part-type="genus" reg="Nilothauma">Nilothauma</tp:taxon-name-part></tp:taxon-name></italic> and both <italic><tp:taxon-name><tp:taxon-name-part taxon-name-part-type="genus" reg="Nilothauma">N.</tp:taxon-name-part> <tp:taxon-name-part taxon-name-part-type="species" reg="aleta">aleta</tp:taxon-name-part></tp:taxon-name></italic> and <italic><tp:taxon-name><tp:taxon-name-part taxon-name-part-type="genus" reg="Nilothauma">N.</tp:taxon-name-part> <tp:taxon-name-part taxon-name-part-type="species" reg="duena">duena</tp:taxon-name-part></tp:taxon-name></italic> fit well into this diagnosis.</p></tp:treatment-sec><tp:treatment-sec sec-type="distribution" id="SECID0EC3AE"><title>Distribution</title><p><bold>(Fig. <xref ref-type="fig" rid="F17">17B</xref>).</bold> The species was originally described from the Department of Huánuco, in the Peruvian Amazon by <xref ref-type="bibr" rid="B14">Roback (1960)</xref>; the range is now extended to Serra do Mar (São Paulo State), in the Brazilian Atlantic Forest.</p></tp:treatment-sec><tp:treatment-sec><!--Section generated to contain objects referenced in tp:taxon-treatment.--><fig id="F17" position="float" orientation="portrait"><object-id xmlns:xlink="http://www.w3.org/1999/xlink" content-type="doi" xlink:type="simple">10.3897/zookeys.1033.60686.figure17</object-id><object-id xmlns:xlink="http://www.w3.org/1999/xlink" content-type="arpha" xlink:type="simple">EB98D5AE-8AB3-5ED2-A0C5-069643F52C83</object-id><label>Figure 17.</label><caption><p>Distribution maps of Neotropical <italic><tp:taxon-name><tp:taxon-name-part taxon-name-part-type="genus" reg="Nilothauma">Nilothauma</tp:taxon-name-part></tp:taxon-name></italic> species <bold>A</bold><italic><tp:taxon-name><tp:taxon-name-part taxon-name-part-type="genus" reg="Nilothauma">N.</tp:taxon-name-part> <tp:taxon-name-part taxon-name-part-type="species" reg="fittkaui">fittkaui</tp:taxon-name-part></tp:taxon-name></italic> (Soponis, 1987), <italic><tp:taxon-name><tp:taxon-name-part taxon-name-part-type="genus" reg="Nilothauma">N.</tp:taxon-name-part> <tp:taxon-name-part taxon-name-part-type="species" reg="amazonense">amazonense</tp:taxon-name-part></tp:taxon-name></italic> Mendes &amp; Andersen, 2009 <bold>B</bold><italic><tp:taxon-name><tp:taxon-name-part taxon-name-part-type="genus" reg="Nilothauma">N.</tp:taxon-name-part> <tp:taxon-name-part taxon-name-part-type="species" reg="aripuanense">aripuanense</tp:taxon-name-part></tp:taxon-name></italic> Mendes &amp; Andersen, 2009, <italic>N <tp:taxon-name><tp:taxon-name-part taxon-name-part-type="genus" reg="Nilothauma"/><tp:taxon-name-part taxon-name-part-type="species" reg="aleta">aleta</tp:taxon-name-part></tp:taxon-name></italic> Roback, 1960 <bold>C</bold><italic><tp:taxon-name><tp:taxon-name-part taxon-name-part-type="genus" reg="Nilothauma">N.</tp:taxon-name-part> <tp:taxon-name-part taxon-name-part-type="species" reg="reissi">reissi</tp:taxon-name-part></tp:taxon-name></italic> (Soponis, 1987), <italic><tp:taxon-name><tp:taxon-name-part taxon-name-part-type="genus" reg="Nilothauma">N.</tp:taxon-name-part> <tp:taxon-name-part taxon-name-part-type="species" reg="soka">soka</tp:taxon-name-part></tp:taxon-name></italic> Andersen, Bello-González &amp; Hagenlund, 2016 <bold>D</bold><italic><tp:taxon-name><tp:taxon-name-part taxon-name-part-type="genus" reg="Nilothauma">N.</tp:taxon-name-part> <tp:taxon-name-part taxon-name-part-type="species" reg="anamariae">anamariae</tp:taxon-name-part></tp:taxon-name></italic> Dantas &amp; Hamada, 2017, <italic><tp:taxon-name><tp:taxon-name-part taxon-name-part-type="genus" reg="Nilothauma">N.</tp:taxon-name-part> <tp:taxon-name-part taxon-name-part-type="species" reg="jaraguaense">jaraguaense</tp:taxon-name-part></tp:taxon-name></italic> Mendes &amp; Andersen, 2009.</p></caption><graphic xmlns:xlink="http://www.w3.org/1999/xlink" xlink:href="zookeys-1033-081-g017.jpg" position="float" orientation="portrait" xlink:type="simple" id="oo_534710.jpg"><uri content-type="original_file" xlink:type="simple">https://binary.pensoft.net/fig/534710</uri></graphic></fig></tp:treatment-sec><ref-list><ref id="B14"><mixed-citation xmlns:xlink="http://www.w3.org/1999/xlink" xlink:type="simple"><person-group><name name-style="western"><surname>Roback</surname><given-names>SS</given-names></name></person-group> (<year>1960</year>) <article-title>Results of the Catherwood Foundation Peruvian Amazon Expedition. New species of <tp:taxon-name><tp:taxon-name-part taxon-name-part-type="subfamily">Tendipedidae</tp:taxon-name-part></tp:taxon-name> (<tp:taxon-name><tp:taxon-name-part taxon-name-part-type="order">Diptera</tp:taxon-name-part></tp:taxon-name>).</article-title><source>Transactions of the American Entomological Society</source><volume>86</volume>: <fpage>87</fpage>–<lpage>107</lpage>.</mixed-citation></ref><ref id="B8"><mixed-citation xmlns:xlink="http://www.w3.org/1999/xlink" xlink:type="simple"><person-group><name name-style="western"><surname>Mendes</surname><given-names>HF</given-names></name><name name-style="western"><surname>Andersen</surname><given-names>T</given-names></name></person-group> (<year>2009</year>) <article-title>Neotropical <italic><tp:taxon-name><tp:taxon-name-part taxon-name-part-type="genus">Nilothauma</tp:taxon-name-part></tp:taxon-name></italic> Kieffer, 1921, with the description of thirteen new species (<tp:taxon-name><tp:taxon-name-part taxon-name-part-type="order">Diptera</tp:taxon-name-part></tp:taxon-name>: <tp:taxon-name><tp:taxon-name-part taxon-name-part-type="family">Chironomidae</tp:taxon-name-part></tp:taxon-name>).</article-title><source>Zootaxa</source><volume>2063</volume>: <fpage>1</fpage>–<lpage>45</lpage>. <ext-link xlink:type="simple" ext-link-type="doi" xlink:href="10.11646/zootaxa.2063.1.1">https://doi.org/10.11646/zootaxa.2063.1.1</ext-link></mixed-citation></ref></ref-list></tp:taxon-treatment>
