# Supplementary material for: Neotropical Nilothauma Kieffer, 1921 (Diptera, Chironomidae): Key, eleven new species, re-descriptions, new combination and new records
Source: Zookeys. 2021 Apr 22;1033:81–125. doi: 10.3897/zookeys.1033.60686 (PMC8084852; doi:10.3897/zookeys.1033.60686)
Supplement: XML Treatment for Nilothauma anamariae [file zookeys.1033.60686-treatment5.xml]

<!DOCTYPE tp:taxon-treatment
  PUBLIC "-//TaxonX//DTD Taxonomic Treatment Publishing DTD v0 20100105//EN" "tax-treatment-NSO.dtd">
<tp:taxon-treatment xmlns:tp="http://www.plazi.org/taxpub"><tp:treatment-meta><kwd-group><label>Taxon classification</label><kwd><named-content xmlns:xlink="http://www.w3.org/1999/xlink" content-type="kingdom">Animalia</named-content></kwd><kwd><named-content xmlns:xlink="http://www.w3.org/1999/xlink" content-type="order">Diptera</named-content></kwd><kwd><named-content xmlns:xlink="http://www.w3.org/1999/xlink" content-type="family">Chironomidae</named-content></kwd></kwd-group><mixed-citation publication-type="journal"><person-group><name><surname>Pinho</surname><given-names>Luiz Carlos</given-names></name><name><surname>Andersen</surname><given-names>Trond</given-names></name></person-group><article-title>Neotropical <italic><tp:taxon-name><tp:taxon-name-part taxon-name-part-type="genus" reg="Nilothauma">Nilothauma</tp:taxon-name-part></tp:taxon-name></italic> Kieffer, 1921 (<tp:taxon-name><tp:taxon-name-part taxon-name-part-type="order">Diptera</tp:taxon-name-part></tp:taxon-name>, <tp:taxon-name><tp:taxon-name-part taxon-name-part-type="family">Chironomidae</tp:taxon-name-part></tp:taxon-name>): Key, eleven new species, re-descriptions, new combination and new records</article-title><source>Zookeys</source><day>22</day><month>4</month><year>2021</year><volume>1033</volume><fpage>81</fpage><lpage>125</lpage><pub-id pub-id-type="doi">10.3897/zookeys.1033.60686</pub-id></mixed-citation></tp:treatment-meta><tp:nomenclature><tp:taxon-name><object-id xmlns:xlink="http://www.w3.org/1999/xlink" content-type="arpha" xlink:type="simple">D6A5A738-7BD7-5112-B8B4-C3CD55D88C40</object-id>
              <tp:taxon-name-part taxon-name-part-type="genus" reg="Nilothauma">Nilothauma</tp:taxon-name-part>
              <tp:taxon-name-part taxon-name-part-type="species" reg="anamariae">anamariae</tp:taxon-name-part>
            </tp:taxon-name><tp:taxon-authority>Dantas &amp; Hamada, 2017</tp:taxon-authority><xref ref-type="fig" rid="F17">Figure 17D</xref></tp:nomenclature><tp:treatment-sec sec-type="material" id="SECID0ECDAG"><title>Additional material.</title><p>1 male, slide-mounted: Brazil, Rondônia, Candeias do Jamari, Rio Preto, Ponte de Madeira, #01, <named-content xmlns:xlink="http://www.w3.org/1999/xlink" content-type="dwc:verbatimCoordinates" xlink:type="simple"><named-content content-type="geo-json" specific-use="{&#34;type&#34;:&#34;Point&#34;,&#34;coordinates&#34;:[-63.633889,-8.877778]}" id="NCID0ELDAG" xlink:type="simple">08°52'40"S, 63°38'02"W</named-content></named-content>, 19–20.vii.2012, light trap, R. Boldrini &amp; A.S. Fernandes leg. 1 male, slide mounted: Brazil, Mato Grosso, Ribeirão Cascalheira, Fazenda Campina Grande, Rio Suiá Miçu, 28–30.xi.2006, light trap, A.R. Calor, F.R. Silva &amp; S. Mateus leg. 2 males, slide-mounted: Brazil, Mato Grosso, Ribeirão Cascalheira, Fazenda Campina Verde, Rio Suiá Miçu, <named-content xmlns:xlink="http://www.w3.org/1999/xlink" content-type="dwc:verbatimCoordinates" xlink:type="simple"><named-content content-type="geo-json" specific-use="{&#34;type&#34;:&#34;Point&#34;,&#34;coordinates&#34;:[-52.115417,-12.809850]}" id="NCID0ETDAG" xlink:type="simple">12°48.591'S, 52°06.925'W</named-content></named-content>, 10.x.2007, light trap, L.C. Pinho, S. Mateus, L. Torati &amp; F.R. Silva leg. 1 male, slide-mounted: Brazil, Pará State, Rurópolis, Rio Tambor, 29.x.2007, light trap, N. Hamada et al. leg.</p></tp:treatment-sec><tp:treatment-sec sec-type="remarks" id="SECID0EYDAG"><title>Remarks.</title><p>The inferior volsella can have up to 3–4 simple, curved setae apically.</p></tp:treatment-sec><tp:treatment-sec sec-type="distribution" id="SECID0E4DAG"><title>Distribution</title><p><bold>(Fig. <xref ref-type="fig" rid="F17">17D</xref>).</bold> The species was originally described from the Rio Grande do Sul State in southern Brazil by <xref ref-type="bibr" rid="B4">Dantas and Hamada (2017)</xref>; the range is now extended to Mato Grosso, Rondônia and Pará States in central and northern Brazil.</p></tp:treatment-sec><tp:treatment-sec><!--Section generated to contain objects referenced in tp:taxon-treatment.--><fig id="F17" position="float" orientation="portrait"><object-id xmlns:xlink="http://www.w3.org/1999/xlink" content-type="doi" xlink:type="simple">10.3897/zookeys.1033.60686.figure17</object-id><object-id xmlns:xlink="http://www.w3.org/1999/xlink" content-type="arpha" xlink:type="simple">EB98D5AE-8AB3-5ED2-A0C5-069643F52C83</object-id><label>Figure 17.</label><caption><p>Distribution maps of Neotropical <italic><tp:taxon-name><tp:taxon-name-part taxon-name-part-type="genus" reg="Nilothauma">Nilothauma</tp:taxon-name-part></tp:taxon-name></italic> species <bold>A</bold><italic><tp:taxon-name><tp:taxon-name-part taxon-name-part-type="genus" reg="Nilothauma">N.</tp:taxon-name-part> <tp:taxon-name-part taxon-name-part-type="species" reg="fittkaui">fittkaui</tp:taxon-name-part></tp:taxon-name></italic> (Soponis, 1987), <italic><tp:taxon-name><tp:taxon-name-part taxon-name-part-type="genus" reg="Nilothauma">N.</tp:taxon-name-part> <tp:taxon-name-part taxon-name-part-type="species" reg="amazonense">amazonense</tp:taxon-name-part></tp:taxon-name></italic> Mendes &amp; Andersen, 2009 <bold>B</bold><italic><tp:taxon-name><tp:taxon-name-part taxon-name-part-type="genus" reg="Nilothauma">N.</tp:taxon-name-part> <tp:taxon-name-part taxon-name-part-type="species" reg="aripuanense">aripuanense</tp:taxon-name-part></tp:taxon-name></italic> Mendes &amp; Andersen, 2009, <italic>N <tp:taxon-name><tp:taxon-name-part taxon-name-part-type="genus" reg="Nilothauma"/><tp:taxon-name-part taxon-name-part-type="species" reg="aleta">aleta</tp:taxon-name-part></tp:taxon-name></italic> Roback, 1960 <bold>C</bold><italic><tp:taxon-name><tp:taxon-name-part taxon-name-part-type="genus" reg="Nilothauma">N.</tp:taxon-name-part> <tp:taxon-name-part taxon-name-part-type="species" reg="reissi">reissi</tp:taxon-name-part></tp:taxon-name></italic> (Soponis, 1987), <italic><tp:taxon-name><tp:taxon-name-part taxon-name-part-type="genus" reg="Nilothauma">N.</tp:taxon-name-part> <tp:taxon-name-part taxon-name-part-type="species" reg="soka">soka</tp:taxon-name-part></tp:taxon-name></italic> Andersen, Bello-González &amp; Hagenlund, 2016 <bold>D</bold><italic><tp:taxon-name><tp:taxon-name-part taxon-name-part-type="genus" reg="Nilothauma">N.</tp:taxon-name-part> <tp:taxon-name-part taxon-name-part-type="species" reg="anamariae">anamariae</tp:taxon-name-part></tp:taxon-name></italic> Dantas &amp; Hamada, 2017, <italic><tp:taxon-name><tp:taxon-name-part taxon-name-part-type="genus" reg="Nilothauma">N.</tp:taxon-name-part> <tp:taxon-name-part taxon-name-part-type="species" reg="jaraguaense">jaraguaense</tp:taxon-name-part></tp:taxon-name></italic> Mendes &amp; Andersen, 2009.</p></caption><graphic xmlns:xlink="http://www.w3.org/1999/xlink" xlink:href="zookeys-1033-081-g017.jpg" position="float" orientation="portrait" xlink:type="simple" id="oo_534710.jpg"><uri content-type="original_file" xlink:type="simple">https://binary.pensoft.net/fig/534710</uri></graphic></fig></tp:treatment-sec><ref-list><ref id="B4"><mixed-citation xmlns:xlink="http://www.w3.org/1999/xlink" xlink:type="simple"><person-group><name name-style="western"><surname>Dantas</surname><given-names>GPS</given-names></name><name name-style="western"><surname>Hamada</surname><given-names>N</given-names></name></person-group> (<year>2017</year>) <article-title>Three new species of <italic><tp:taxon-name><tp:taxon-name-part taxon-name-part-type="genus">Nilothauma</tp:taxon-name-part></tp:taxon-name></italic> Kieffer (<tp:taxon-name><tp:taxon-name-part taxon-name-part-type="order">Diptera</tp:taxon-name-part></tp:taxon-name>: <tp:taxon-name><tp:taxon-name-part taxon-name-part-type="family">Chironomidae</tp:taxon-name-part></tp:taxon-name>) from Brazil.</article-title><source>Zootaxa</source><volume>4282</volume>: <fpage>350</fpage>–<lpage>360</lpage>. <ext-link xlink:type="simple" ext-link-type="doi" xlink:href="10.11646/zootaxa.4282.2.8">https://doi.org/10.11646/zootaxa.4282.2.8</ext-link></mixed-citation></ref></ref-list></tp:taxon-treatment>
