# Supplementary material for: Neotropical Nilothauma Kieffer, 1921 (Diptera, Chironomidae): Key, eleven new species, re-descriptions, new combination and new records
Source: Zookeys. 2021 Apr 22;1033:81–125. doi: 10.3897/zookeys.1033.60686 (PMC8084852; doi:10.3897/zookeys.1033.60686)
Supplement: XML Treatment for Nilothauma aripuanense [file zookeys.1033.60686-treatment6.xml]

<!DOCTYPE tp:taxon-treatment
  PUBLIC "-//TaxonX//DTD Taxonomic Treatment Publishing DTD v0 20100105//EN" "tax-treatment-NSO.dtd">
<tp:taxon-treatment xmlns:tp="http://www.plazi.org/taxpub"><tp:treatment-meta><kwd-group><label>Taxon classification</label><kwd><named-content xmlns:xlink="http://www.w3.org/1999/xlink" content-type="kingdom">Animalia</named-content></kwd><kwd><named-content xmlns:xlink="http://www.w3.org/1999/xlink" content-type="order">Diptera</named-content></kwd><kwd><named-content xmlns:xlink="http://www.w3.org/1999/xlink" content-type="family">Chironomidae</named-content></kwd></kwd-group><mixed-citation publication-type="journal"><person-group><name><surname>Pinho</surname><given-names>Luiz Carlos</given-names></name><name><surname>Andersen</surname><given-names>Trond</given-names></name></person-group><article-title>Neotropical <italic><tp:taxon-name><tp:taxon-name-part taxon-name-part-type="genus" reg="Nilothauma">Nilothauma</tp:taxon-name-part></tp:taxon-name></italic> Kieffer, 1921 (<tp:taxon-name><tp:taxon-name-part taxon-name-part-type="order">Diptera</tp:taxon-name-part></tp:taxon-name>, <tp:taxon-name><tp:taxon-name-part taxon-name-part-type="family">Chironomidae</tp:taxon-name-part></tp:taxon-name>): Key, eleven new species, re-descriptions, new combination and new records</article-title><source>Zookeys</source><day>22</day><month>4</month><year>2021</year><volume>1033</volume><fpage>81</fpage><lpage>125</lpage><pub-id pub-id-type="doi">10.3897/zookeys.1033.60686</pub-id></mixed-citation></tp:treatment-meta><tp:nomenclature><tp:taxon-name><object-id xmlns:xlink="http://www.w3.org/1999/xlink" content-type="arpha" xlink:type="simple">A5B525B1-7F33-5F85-8317-C1367FB1B98A</object-id>
              <tp:taxon-name-part taxon-name-part-type="genus" reg="Nilothauma">Nilothauma</tp:taxon-name-part>
              <tp:taxon-name-part taxon-name-part-type="species" reg="aripuanense">aripuanense</tp:taxon-name-part>
            </tp:taxon-name><tp:taxon-authority>Mendes &amp; Andersen, 2009</tp:taxon-authority><xref ref-type="fig" rid="F17">Figure 17B</xref></tp:nomenclature><tp:treatment-sec sec-type="material" id="SECID0EWFAG"><title>Additional material.</title><p>2 males, slide-mounted: Brazil, Rondônia, Candeias do Jamari, Rio Preto, Ponte de Madeira, #01, <named-content xmlns:xlink="http://www.w3.org/1999/xlink" content-type="dwc:verbatimCoordinates" xlink:type="simple"><named-content content-type="geo-json" specific-use="{&#34;type&#34;:&#34;Point&#34;,&#34;coordinates&#34;:[-63.633889,-8.877778]}" id="NCID0E6FAG" xlink:type="simple">08°52'40"S, 63°38'02"W</named-content></named-content>, 19–20.vii.2012, light trap, R. Boldrini &amp; A.S. Fernandes leg. 2 males, slide-mounted: Brazil, Rondônia, Teixeirópolis, Balneário com Cachoeira, <named-content xmlns:xlink="http://www.w3.org/1999/xlink" content-type="dwc:verbatimCoordinates" xlink:type="simple"><named-content content-type="geo-json" specific-use="{&#34;type&#34;:&#34;Point&#34;,&#34;coordinates&#34;:[-62.376111,-10.922222]}" id="NCID0EHGAG" xlink:type="simple">10°55'20"S, 62°22'34"W</named-content></named-content>, 03.ix.2012, light #13, N. Hamada, R. Boldrini, A.S. Fernandes &amp; J.M. Cavalcante leg. 1 male, slide-mounted: Brazil, Roraima, Boa Vista, Rio Cauamé, <named-content xmlns:xlink="http://www.w3.org/1999/xlink" content-type="dwc:verbatimCoordinates" xlink:type="simple"><named-content content-type="geo-json" specific-use="{&#34;type&#34;:&#34;Point&#34;,&#34;coordinates&#34;:[-60.740000,2.868333]}" id="NCID0EPGAG" xlink:type="simple">02°52'06"N, 60°44'24"W</named-content></named-content>, 9.iii.2009, light trap, L.M. Fusari leg. 1 male, slide-mounted: Brazil, Roraima, Boa Vista, BR-174, Igarapé Água Boa, <named-content xmlns:xlink="http://www.w3.org/1999/xlink" content-type="dwc:verbatimCoordinates" xlink:type="simple"><named-content content-type="geo-json" specific-use="{&#34;type&#34;:&#34;Point&#34;,&#34;coordinates&#34;:[-60.811944,2.725556]}" id="NCID0EXGAG" xlink:type="simple">02°43'32"N, 60°48'43"W</named-content></named-content>, 2014, N. Hamada leg. 1 male, slide-mounted: Brazil, Amazonas, Presidente Figueiredo, AM-240 Km 20, Balneário Sossego da Pantera, Igarapé da Onça, <named-content xmlns:xlink="http://www.w3.org/1999/xlink" content-type="dwc:verbatimCoordinates" xlink:type="simple"><named-content content-type="geo-json" specific-use="{&#34;type&#34;:&#34;Point&#34;,&#34;coordinates&#34;:[-59.851389,-2.041944]}" id="NCID0E6GAG" xlink:type="simple">02°02'31"S, 59°51'05"W</named-content></named-content>, 02.vii.2008, light trap, C. Azevedo leg. 1 male, slide-mounted: Brazil, Amazonas, upper Rio Marauiá, downstream of Cachoeira Santo Antônio, surface float skimmed, 22.i.1963, E.J. Fittkau leg. (A485, <named-content xmlns:xlink="http://www.w3.org/1999/xlink" content-type="dwc:institutional_code" xlink:type="simple">ZSM</named-content>).</p></tp:treatment-sec><tp:treatment-sec sec-type="distribution" id="SECID0EMHAG"><title>Distribution</title><p><bold>(Fig. <xref ref-type="fig" rid="F17">17B</xref>).</bold> The species was originally described from the Amazonas and Mato Grosso States by <xref ref-type="bibr" rid="B8">Mendes and Andersen (2009)</xref>; the range is now extended to Roraima and Rondônia States in the Brazilian Amazon.</p></tp:treatment-sec><tp:treatment-sec><!--Section generated to contain objects referenced in tp:taxon-treatment.--><fig id="F17" position="float" orientation="portrait"><object-id xmlns:xlink="http://www.w3.org/1999/xlink" content-type="doi" xlink:type="simple">10.3897/zookeys.1033.60686.figure17</object-id><object-id xmlns:xlink="http://www.w3.org/1999/xlink" content-type="arpha" xlink:type="simple">EB98D5AE-8AB3-5ED2-A0C5-069643F52C83</object-id><label>Figure 17.</label><caption><p>Distribution maps of Neotropical <italic><tp:taxon-name><tp:taxon-name-part taxon-name-part-type="genus" reg="Nilothauma">Nilothauma</tp:taxon-name-part></tp:taxon-name></italic> species <bold>A</bold><italic><tp:taxon-name><tp:taxon-name-part taxon-name-part-type="genus" reg="Nilothauma">N.</tp:taxon-name-part> <tp:taxon-name-part taxon-name-part-type="species" reg="fittkaui">fittkaui</tp:taxon-name-part></tp:taxon-name></italic> (Soponis, 1987), <italic><tp:taxon-name><tp:taxon-name-part taxon-name-part-type="genus" reg="Nilothauma">N.</tp:taxon-name-part> <tp:taxon-name-part taxon-name-part-type="species" reg="amazonense">amazonense</tp:taxon-name-part></tp:taxon-name></italic> Mendes &amp; Andersen, 2009 <bold>B</bold><italic><tp:taxon-name><tp:taxon-name-part taxon-name-part-type="genus" reg="Nilothauma">N.</tp:taxon-name-part> <tp:taxon-name-part taxon-name-part-type="species" reg="aripuanense">aripuanense</tp:taxon-name-part></tp:taxon-name></italic> Mendes &amp; Andersen, 2009, <italic>N <tp:taxon-name><tp:taxon-name-part taxon-name-part-type="genus" reg="Nilothauma"/><tp:taxon-name-part taxon-name-part-type="species" reg="aleta">aleta</tp:taxon-name-part></tp:taxon-name></italic> Roback, 1960 <bold>C</bold><italic><tp:taxon-name><tp:taxon-name-part taxon-name-part-type="genus" reg="Nilothauma">N.</tp:taxon-name-part> <tp:taxon-name-part taxon-name-part-type="species" reg="reissi">reissi</tp:taxon-name-part></tp:taxon-name></italic> (Soponis, 1987), <italic><tp:taxon-name><tp:taxon-name-part taxon-name-part-type="genus" reg="Nilothauma">N.</tp:taxon-name-part> <tp:taxon-name-part taxon-name-part-type="species" reg="soka">soka</tp:taxon-name-part></tp:taxon-name></italic> Andersen, Bello-González &amp; Hagenlund, 2016 <bold>D</bold><italic><tp:taxon-name><tp:taxon-name-part taxon-name-part-type="genus" reg="Nilothauma">N.</tp:taxon-name-part> <tp:taxon-name-part taxon-name-part-type="species" reg="anamariae">anamariae</tp:taxon-name-part></tp:taxon-name></italic> Dantas &amp; Hamada, 2017, <italic><tp:taxon-name><tp:taxon-name-part taxon-name-part-type="genus" reg="Nilothauma">N.</tp:taxon-name-part> <tp:taxon-name-part taxon-name-part-type="species" reg="jaraguaense">jaraguaense</tp:taxon-name-part></tp:taxon-name></italic> Mendes &amp; Andersen, 2009.</p></caption><graphic xmlns:xlink="http://www.w3.org/1999/xlink" xlink:href="zookeys-1033-081-g017.jpg" position="float" orientation="portrait" xlink:type="simple" id="oo_534710.jpg"><uri content-type="original_file" xlink:type="simple">https://binary.pensoft.net/fig/534710</uri></graphic></fig></tp:treatment-sec><ref-list><ref id="B8"><mixed-citation xmlns:xlink="http://www.w3.org/1999/xlink" xlink:type="simple"><person-group><name name-style="western"><surname>Mendes</surname><given-names>HF</given-names></name><name name-style="western"><surname>Andersen</surname><given-names>T</given-names></name></person-group> (<year>2009</year>) <article-title>Neotropical <italic><tp:taxon-name><tp:taxon-name-part taxon-name-part-type="genus">Nilothauma</tp:taxon-name-part></tp:taxon-name></italic> Kieffer, 1921, with the description of thirteen new species (<tp:taxon-name><tp:taxon-name-part taxon-name-part-type="order">Diptera</tp:taxon-name-part></tp:taxon-name>: <tp:taxon-name><tp:taxon-name-part taxon-name-part-type="family">Chironomidae</tp:taxon-name-part></tp:taxon-name>).</article-title><source>Zootaxa</source><volume>2063</volume>: <fpage>1</fpage>–<lpage>45</lpage>. <ext-link xlink:type="simple" ext-link-type="doi" xlink:href="10.11646/zootaxa.2063.1.1">https://doi.org/10.11646/zootaxa.2063.1.1</ext-link></mixed-citation></ref></ref-list></tp:taxon-treatment>
