# Supplementary material for: Neotropical Nilothauma Kieffer, 1921 (Diptera, Chironomidae): Key, eleven new species, re-descriptions, new combination and new records
Source: Zookeys. 2021 Apr 22;1033:81–125. doi: 10.3897/zookeys.1033.60686 (PMC8084852; doi:10.3897/zookeys.1033.60686)
Supplement: XML Treatment for Nilothauma complicatum [file zookeys.1033.60686-treatment8.xml]

<!DOCTYPE tp:taxon-treatment
  PUBLIC "-//TaxonX//DTD Taxonomic Treatment Publishing DTD v0 20100105//EN" "tax-treatment-NSO.dtd">
<tp:taxon-treatment xmlns:tp="http://www.plazi.org/taxpub"><tp:treatment-meta><kwd-group><label>Taxon classification</label><kwd><named-content xmlns:xlink="http://www.w3.org/1999/xlink" content-type="kingdom">Animalia</named-content></kwd><kwd><named-content xmlns:xlink="http://www.w3.org/1999/xlink" content-type="order">Diptera</named-content></kwd><kwd><named-content xmlns:xlink="http://www.w3.org/1999/xlink" content-type="family">Chironomidae</named-content></kwd></kwd-group><mixed-citation publication-type="journal"><person-group><name><surname>Pinho</surname><given-names>Luiz Carlos</given-names></name><name><surname>Andersen</surname><given-names>Trond</given-names></name></person-group><article-title>Neotropical <italic><tp:taxon-name><tp:taxon-name-part taxon-name-part-type="genus" reg="Nilothauma">Nilothauma</tp:taxon-name-part></tp:taxon-name></italic> Kieffer, 1921 (<tp:taxon-name><tp:taxon-name-part taxon-name-part-type="order">Diptera</tp:taxon-name-part></tp:taxon-name>, <tp:taxon-name><tp:taxon-name-part taxon-name-part-type="family">Chironomidae</tp:taxon-name-part></tp:taxon-name>): Key, eleven new species, re-descriptions, new combination and new records</article-title><source>Zookeys</source><day>22</day><month>4</month><year>2021</year><volume>1033</volume><fpage>81</fpage><lpage>125</lpage><pub-id pub-id-type="doi">10.3897/zookeys.1033.60686</pub-id></mixed-citation></tp:treatment-meta><tp:nomenclature><tp:taxon-name><object-id xmlns:xlink="http://www.w3.org/1999/xlink" content-type="arpha" xlink:type="simple">D42B5AE8-49B7-58FD-A9DF-E5A7DBB0EDBA</object-id>
              <tp:taxon-name-part taxon-name-part-type="genus" reg="Nilothauma">Nilothauma</tp:taxon-name-part>
              <tp:taxon-name-part taxon-name-part-type="species" reg="complicatum">complicatum</tp:taxon-name-part>
            </tp:taxon-name><tp:taxon-authority>Mendes &amp; Andersen, 2009</tp:taxon-authority><xref ref-type="fig" rid="F2">Figures 2B</xref><xref ref-type="fig" rid="F16">, 16A</xref></tp:nomenclature><tp:treatment-sec sec-type="material" id="SECID0ERNAG"><title>Additional material.</title><p>1 male, slide-mounted: Brazil, Rondônia, Candeias do Jamari, Rio Preto, Ponte de Madeira, #01, <named-content xmlns:xlink="http://www.w3.org/1999/xlink" content-type="dwc:verbatimCoordinates" xlink:type="simple"><named-content content-type="geo-json" specific-use="{&#34;type&#34;:&#34;Point&#34;,&#34;coordinates&#34;:[-63.633889,-8.877778]}" id="NCID0E1NAG" xlink:type="simple">08°52'40"S, 63°38'02"W</named-content></named-content>, 19–20.vii.2012, light trap, R. Boldrini &amp; A.S. Fernandes leg. 3 males, slide-mounted: Brazil, Mato Grosso, Nova Xavantina, Fazenda Sr. Queté, Córrego Voadeira, <named-content xmlns:xlink="http://www.w3.org/1999/xlink" content-type="dwc:verbatimCoordinates" xlink:type="simple"><named-content content-type="geo-json" specific-use="{&#34;type&#34;:&#34;Point&#34;,&#34;coordinates&#34;:[-52.515033,-14.536450]}" id="NCID0ECOAG" xlink:type="simple">14°32.187'S, 52°30.902'W</named-content></named-content>, 16.x.2007, light trap, L.C. Pinho, S. Mateus, L. Torati &amp; F.R. Silva leg. 2 males, slide-mounted, as previous, except: Córrego Cachoeira, <named-content xmlns:xlink="http://www.w3.org/1999/xlink" content-type="dwc:verbatimCoordinates" xlink:type="simple"><named-content content-type="geo-json" specific-use="{&#34;type&#34;:&#34;Point&#34;,&#34;coordinates&#34;:[-52.523250,-14.546950]}" id="NCID0EKOAG" xlink:type="simple">14°32.817'S, 52°31.395'W</named-content></named-content>. 1 male, slide-mounted, as previous, except: <named-content xmlns:xlink="http://www.w3.org/1999/xlink" content-type="dwc:verbatimCoordinates" xlink:type="simple"><named-content content-type="geo-json" specific-use="{&#34;type&#34;:&#34;Point&#34;,&#34;coordinates&#34;:[-52.453383,-14.692950]}" id="NCID0ESOAG" xlink:type="simple">14°41.577'S, 52°27.203'W</named-content></named-content>, 13.x.2007. 2 males, slide-mounted, as previous, except: Estrada p/ Rancho Helena, Córrego Ponte de Pedra, <named-content xmlns:xlink="http://www.w3.org/1999/xlink" content-type="dwc:verbatimCoordinates" xlink:type="simple"><named-content content-type="geo-json" specific-use="{&#34;type&#34;:&#34;Point&#34;,&#34;coordinates&#34;:[-52.620433,-14.798467]}" id="NCID0E1OAG" xlink:type="simple">14°47.908'S, 52°37.226'W</named-content></named-content>, 15.x.2007. 1 male, slide-mounted, as previous, except: Córrego Voadeira, <named-content xmlns:xlink="http://www.w3.org/1999/xlink" content-type="dwc:verbatimCoordinates" xlink:type="simple"><named-content content-type="geo-json" specific-use="{&#34;type&#34;:&#34;Point&#34;,&#34;coordinates&#34;:[-52.453383,-14.692950]}" id="NCID0ECPAG" xlink:type="simple">14°41.577'S, 52°27.203'W</named-content></named-content>, 13.x.2007. 1 male, slide-mounted: Brazil, Mato Grosso, Ribeirão Cascalheira, Estrada Fazenda Manaus, 1° afluente Rio Bonito, <named-content xmlns:xlink="http://www.w3.org/1999/xlink" content-type="dwc:verbatimCoordinates" xlink:type="simple"><named-content content-type="geo-json" specific-use="{&#34;type&#34;:&#34;Point&#34;,&#34;coordinates&#34;:[-51.874667,-12.951467]}" id="NCID0EKPAG" xlink:type="simple">12°57.088'S, 51°52.480'W</named-content></named-content>, 08.x.2007, light trap, L.C. Pinho, S. Mateus, L. Torati &amp; F.R. Silva leg.</p></tp:treatment-sec><tp:treatment-sec sec-type="remarks" id="SECID0EPPAG"><title>Remarks.</title><p><xref ref-type="bibr" rid="B8">Mendes and Andersen (2009)</xref> stated that the superior volsella has a “marginal row of flattened setae”. In lateral view (Fig. <xref ref-type="fig" rid="F2">2B</xref>), it can be seen that the volsella is quite wide medially with a row of lamellae apparently covered with weak microtrichia.</p></tp:treatment-sec><tp:treatment-sec sec-type="distribution" id="SECID0E4PAG"><title>Distribution</title><p><bold>(Fig. <xref ref-type="fig" rid="F16">16A</xref>).</bold> The species was originally described by <xref ref-type="bibr" rid="B8">Mendes and Andersen (2009)</xref>, based on a single male from the Espírito Santo State; the range is now extended to the Mato Grosso and Rondônia States in central and northern Brazil.</p></tp:treatment-sec><tp:treatment-sec><!--Section generated to contain objects referenced in tp:taxon-treatment.--><fig id="F2" position="float" orientation="portrait"><object-id xmlns:xlink="http://www.w3.org/1999/xlink" content-type="doi" xlink:type="simple">10.3897/zookeys.1033.60686.figure2</object-id><object-id xmlns:xlink="http://www.w3.org/1999/xlink" content-type="arpha" xlink:type="simple">8E15B760-A6AB-594C-8295-F6852D871597</object-id><label>Figure 2.</label><caption><p>Variation in superior volsella <bold>A</bold> dorsolateral view of superior volsella of <italic><tp:taxon-name><tp:taxon-name-part taxon-name-part-type="genus" reg="Nilothauma">Nilothauma</tp:taxon-name-part> <tp:taxon-name-part taxon-name-part-type="species" reg="calori">calori</tp:taxon-name-part></tp:taxon-name></italic> Mendes &amp; Andersen, 2009 <bold>B</bold> lateral view of superior volsella of <italic><tp:taxon-name><tp:taxon-name-part taxon-name-part-type="genus" reg="Nilothauma">Nilothauma</tp:taxon-name-part> <tp:taxon-name-part taxon-name-part-type="species" reg="complicatum">complicatum</tp:taxon-name-part></tp:taxon-name></italic> Mendes &amp; Andersen, 2009.</p></caption><graphic xmlns:xlink="http://www.w3.org/1999/xlink" xlink:href="zookeys-1033-081-g002.jpg" position="float" orientation="portrait" xlink:type="simple" id="oo_534695.jpg"><uri content-type="original_file" xlink:type="simple">https://binary.pensoft.net/fig/534695</uri></graphic></fig><fig id="F16" position="float" orientation="portrait"><object-id xmlns:xlink="http://www.w3.org/1999/xlink" content-type="doi" xlink:type="simple">10.3897/zookeys.1033.60686.figure16</object-id><object-id xmlns:xlink="http://www.w3.org/1999/xlink" content-type="arpha" xlink:type="simple">A6AE1330-B98A-597E-A8CD-6A48B4EC78F7</object-id><label>Figure 16.</label><caption><p>Distribution maps of Neotropical <italic><tp:taxon-name><tp:taxon-name-part taxon-name-part-type="genus" reg="Nilothauma">Nilothauma</tp:taxon-name-part></tp:taxon-name></italic> species <bold>A</bold><italic><tp:taxon-name><tp:taxon-name-part taxon-name-part-type="genus" reg="Nilothauma">N.</tp:taxon-name-part> <tp:taxon-name-part taxon-name-part-type="species" reg="hamadae">hamadae</tp:taxon-name-part></tp:taxon-name></italic> sp. nov., <italic><tp:taxon-name><tp:taxon-name-part taxon-name-part-type="genus" reg="Nilothauma">N.</tp:taxon-name-part> <tp:taxon-name-part taxon-name-part-type="species" reg="jupau">jupau</tp:taxon-name-part></tp:taxon-name></italic> sp. nov., <italic><tp:taxon-name><tp:taxon-name-part taxon-name-part-type="genus" reg="Nilothauma">N.</tp:taxon-name-part> <tp:taxon-name-part taxon-name-part-type="species" reg="terena">terena</tp:taxon-name-part></tp:taxon-name></italic> sp. nov., <italic><tp:taxon-name><tp:taxon-name-part taxon-name-part-type="genus" reg="Nilothauma">N.</tp:taxon-name-part> <tp:taxon-name-part taxon-name-part-type="species" reg="yekwana">yekwana</tp:taxon-name-part></tp:taxon-name></italic> sp. nov., <italic><tp:taxon-name><tp:taxon-name-part taxon-name-part-type="genus" reg="Nilothauma">N.</tp:taxon-name-part> <tp:taxon-name-part taxon-name-part-type="species" reg="complicatum">complicatum</tp:taxon-name-part></tp:taxon-name></italic> Mendes &amp; Andersen, 2009 <bold>B</bold><italic><tp:taxon-name><tp:taxon-name-part taxon-name-part-type="genus" reg="Nilothauma">N.</tp:taxon-name-part> <tp:taxon-name-part taxon-name-part-type="species" reg="leccii">leccii</tp:taxon-name-part></tp:taxon-name></italic> sp. nov., <italic><tp:taxon-name><tp:taxon-name-part taxon-name-part-type="genus" reg="Nilothauma">N.</tp:taxon-name-part> <tp:taxon-name-part taxon-name-part-type="species" reg="marianoi">marianoi</tp:taxon-name-part></tp:taxon-name></italic> sp. nov., <italic><tp:taxon-name><tp:taxon-name-part taxon-name-part-type="genus" reg="Nilothauma">N.</tp:taxon-name-part> <tp:taxon-name-part taxon-name-part-type="species" reg="mateusi">mateusi</tp:taxon-name-part></tp:taxon-name></italic> sp. nov., <italic><tp:taxon-name><tp:taxon-name-part taxon-name-part-type="genus" reg="Nilothauma">N.</tp:taxon-name-part> <tp:taxon-name-part taxon-name-part-type="species" reg="txukuyana">txukuyana</tp:taxon-name-part></tp:taxon-name></italic> sp. nov., <italic><tp:taxon-name><tp:taxon-name-part taxon-name-part-type="genus" reg="Nilothauma">N.</tp:taxon-name-part> <tp:taxon-name-part taxon-name-part-type="species" reg="maya">maya</tp:taxon-name-part></tp:taxon-name></italic> sp. nov. <bold>C</bold><italic><tp:taxon-name><tp:taxon-name-part taxon-name-part-type="genus" reg="Nilothauma">N.</tp:taxon-name-part> <tp:taxon-name-part taxon-name-part-type="species" reg="karitiana">karitiana</tp:taxon-name-part></tp:taxon-name></italic> sp. nov., <italic><tp:taxon-name><tp:taxon-name-part taxon-name-part-type="genus" reg="Nilothauma">N.</tp:taxon-name-part> <tp:taxon-name-part taxon-name-part-type="species" reg="duena">duena</tp:taxon-name-part></tp:taxon-name></italic> Roback, 1960, <italic><tp:taxon-name><tp:taxon-name-part taxon-name-part-type="genus" reg="Nilothauma">N.</tp:taxon-name-part> <tp:taxon-name-part taxon-name-part-type="species" reg="calori">calori</tp:taxon-name-part></tp:taxon-name></italic> Mendes &amp; Andersen, 2009 <bold>D</bold><italic><tp:taxon-name><tp:taxon-name-part taxon-name-part-type="genus" reg="Nilothauma">N.</tp:taxon-name-part> <tp:taxon-name-part taxon-name-part-type="species" reg="werekena">werekena</tp:taxon-name-part></tp:taxon-name></italic> sp. nov., <italic><tp:taxon-name><tp:taxon-name-part taxon-name-part-type="genus" reg="Nilothauma">N.</tp:taxon-name-part> <tp:taxon-name-part taxon-name-part-type="species" reg="zitoi">zitoi</tp:taxon-name-part></tp:taxon-name></italic> Mendes &amp; Andersen, 2009, <italic><tp:taxon-name><tp:taxon-name-part taxon-name-part-type="genus" reg="Nilothauma">N.</tp:taxon-name-part> <tp:taxon-name-part taxon-name-part-type="species" reg="strebulosum">strebulosum</tp:taxon-name-part></tp:taxon-name></italic> (Adam &amp; Sæther, 2000).</p></caption><graphic xmlns:xlink="http://www.w3.org/1999/xlink" xlink:href="zookeys-1033-081-g016.jpg" position="float" orientation="portrait" xlink:type="simple" id="oo_534709.jpg"><uri content-type="original_file" xlink:type="simple">https://binary.pensoft.net/fig/534709</uri></graphic></fig></tp:treatment-sec><ref-list><ref id="B8"><mixed-citation xmlns:xlink="http://www.w3.org/1999/xlink" xlink:type="simple"><person-group><name name-style="western"><surname>Mendes</surname><given-names>HF</given-names></name><name name-style="western"><surname>Andersen</surname><given-names>T</given-names></name></person-group> (<year>2009</year>) <article-title>Neotropical <italic><tp:taxon-name><tp:taxon-name-part taxon-name-part-type="genus">Nilothauma</tp:taxon-name-part></tp:taxon-name></italic> Kieffer, 1921, with the description of thirteen new species (<tp:taxon-name><tp:taxon-name-part taxon-name-part-type="order">Diptera</tp:taxon-name-part></tp:taxon-name>: <tp:taxon-name><tp:taxon-name-part taxon-name-part-type="family">Chironomidae</tp:taxon-name-part></tp:taxon-name>).</article-title><source>Zootaxa</source><volume>2063</volume>: <fpage>1</fpage>–<lpage>45</lpage>. <ext-link xlink:type="simple" ext-link-type="doi" xlink:href="10.11646/zootaxa.2063.1.1">https://doi.org/10.11646/zootaxa.2063.1.1</ext-link></mixed-citation></ref></ref-list></tp:taxon-treatment>
