# Supplementary material for: Neotropical Nilothauma Kieffer, 1921 (Diptera, Chironomidae): Key, eleven new species, re-descriptions, new combination and new records
Source: Zookeys. 2021 Apr 22;1033:81–125. doi: 10.3897/zookeys.1033.60686 (PMC8084852; doi:10.3897/zookeys.1033.60686)
Supplement: XML Treatment for Nilothauma duena [file zookeys.1033.60686-treatment9.xml]

<!DOCTYPE tp:taxon-treatment
  PUBLIC "-//TaxonX//DTD Taxonomic Treatment Publishing DTD v0 20100105//EN" "tax-treatment-NSO.dtd">
<tp:taxon-treatment xmlns:tp="http://www.plazi.org/taxpub"><tp:treatment-meta><kwd-group><label>Taxon classification</label><kwd><named-content xmlns:xlink="http://www.w3.org/1999/xlink" content-type="kingdom">Animalia</named-content></kwd><kwd><named-content xmlns:xlink="http://www.w3.org/1999/xlink" content-type="order">Diptera</named-content></kwd><kwd><named-content xmlns:xlink="http://www.w3.org/1999/xlink" content-type="family">Chironomidae</named-content></kwd></kwd-group><mixed-citation publication-type="journal"><person-group><name><surname>Pinho</surname><given-names>Luiz Carlos</given-names></name><name><surname>Andersen</surname><given-names>Trond</given-names></name></person-group><article-title>Neotropical <italic><tp:taxon-name><tp:taxon-name-part taxon-name-part-type="genus" reg="Nilothauma">Nilothauma</tp:taxon-name-part></tp:taxon-name></italic> Kieffer, 1921 (<tp:taxon-name><tp:taxon-name-part taxon-name-part-type="order">Diptera</tp:taxon-name-part></tp:taxon-name>, <tp:taxon-name><tp:taxon-name-part taxon-name-part-type="family">Chironomidae</tp:taxon-name-part></tp:taxon-name>): Key, eleven new species, re-descriptions, new combination and new records</article-title><source>Zookeys</source><day>22</day><month>4</month><year>2021</year><volume>1033</volume><fpage>81</fpage><lpage>125</lpage><pub-id pub-id-type="doi">10.3897/zookeys.1033.60686</pub-id></mixed-citation></tp:treatment-meta><tp:nomenclature><tp:taxon-name><object-id xmlns:xlink="http://www.w3.org/1999/xlink" content-type="arpha" xlink:type="simple">A26C8588-9FBE-5FA0-83BC-BE670994ADC5</object-id>
              <tp:taxon-name-part taxon-name-part-type="genus" reg="Nilothauma">Nilothauma</tp:taxon-name-part>
              <tp:taxon-name-part taxon-name-part-type="species" reg="duena">duena</tp:taxon-name-part>
            </tp:taxon-name><tp:taxon-authority>Roback, 1960</tp:taxon-authority><xref ref-type="fig" rid="F3">Figures 3A, B</xref><xref ref-type="fig" rid="F16">, 16C</xref></tp:nomenclature><tp:treatment-sec sec-type="material" id="SECID0E1RAG"><title>Additional material.</title><p>1 male, slide-mounted: Brazil, Bahia, Camacan, Fazenda do Waldemar da farmácia, Córrego abaixo da represa de abastecimento, <named-content xmlns:xlink="http://www.w3.org/1999/xlink" content-type="dwc:verbatimCoordinates" xlink:type="simple"><named-content content-type="geo-json" specific-use="{&#34;type&#34;:&#34;Point&#34;,&#34;coordinates&#34;:[-39.565833,-15.421111]}" id="NCID0EDSAG" xlink:type="simple">15°25'16"S, 39°33'57"W</named-content></named-content>, 300 m a.s.l., 05.viii.2008, light trap, A.R. Calor, L.S. Lecci, L.C. Pinho &amp; R.A. Moretto leg. 1 male, slide-mounted: Brazil, São Paulo, Pindamonhangaba, Fazenda São Sebastião, Afluente Cedro 3, <named-content xmlns:xlink="http://www.w3.org/1999/xlink" content-type="dwc:verbatimCoordinates" xlink:type="simple"><named-content content-type="geo-json" specific-use="{&#34;type&#34;:&#34;Point&#34;,&#34;coordinates&#34;:[-45.474167,-22.837778]}" id="NCID0ELSAG" xlink:type="simple">22°50'16"S, 45°28'27"W</named-content></named-content>, 18.ix.2006, light trap, M.R. Spies &amp; A.E. Siegloch leg.</p></tp:treatment-sec><tp:treatment-sec sec-type="description" id="SECID0EQSAG"><title>Diagnostic characters.</title><p>The male can be distinguished from its congeners by the combination of: tergite IX without setose dorsal lobe(s); anal point slightly spatulate; wing unmarked; abdominal tergites I–VIII with basal half light brown, distal half pale; gonostylus and inferior volsella stout.</p><fig id="F3" position="float" orientation="portrait"><object-id xmlns:xlink="http://www.w3.org/1999/xlink" content-type="doi" xlink:type="simple">10.3897/zookeys.1033.60686.figure3</object-id><object-id xmlns:xlink="http://www.w3.org/1999/xlink" content-type="arpha" xlink:type="simple">AF7E7007-2A65-5F20-BF91-BA6A9FEF1B81</object-id><label>Figure 3.</label><caption><p><italic><tp:taxon-name><tp:taxon-name-part taxon-name-part-type="genus" reg="Nilothauma">Nilothauma</tp:taxon-name-part> <tp:taxon-name-part taxon-name-part-type="species" reg="duena">duena</tp:taxon-name-part></tp:taxon-name></italic> Roback, 1960, adult male <bold>A</bold> hypopygium, dorsal view <bold>B</bold> hypopygium with anal point and tergite IX removed, dorsal aspect to the left and ventral aspect to the right.</p></caption><graphic xmlns:xlink="http://www.w3.org/1999/xlink" xlink:href="zookeys-1033-081-g003.jpg" position="float" orientation="portrait" xlink:type="simple" id="oo_534696.jpg"><uri content-type="original_file" xlink:type="simple">https://binary.pensoft.net/fig/534696</uri></graphic></fig></tp:treatment-sec><tp:treatment-sec sec-type="description" id="SECID0ERTAG"><title>Re-description.</title><p><bold>Male imago (n = 2, unless otherwise stated).</bold> Total length 2.37–2.76 mm. Wing length 1.56–1.68 mm. Total length/wing length 1.58–1.66. Wing length/length of profemur 2.60–2.62.</p><p><bold><italic>Colouration</italic>.</bold> Head and thorax light brown; legs pale except for brown pigmentation in basal 1/3 and distal 1/5 of fore femur, basal 1/5 and distal 1/3 of fore tibia, distal 1/8 of mid- and hind femora, basal 1/8 and distal 1/8 of mid- and hind tibiae and entire tarsi. Abdominal tergites I–VIII with basal half light brown, distal half pale; hypopygium light brown. Wing membrane hyaline.</p><p><bold><italic>Antenna</italic>.</bold><abbrev xmlns:xlink="http://www.w3.org/1999/xlink" xlink:title="antennal ratios" id="ABBRID0EHUAG" xlink:type="simple">AR</abbrev> = 0.17–0.18. Thirteenth flagellomere 108–118 µm long.</p><p><bold><italic>Head</italic>.</bold> Temporal setae 9–10 in single row. Clypeus with 13–15 setae. Tentorium 98 (1) µm long, maximum width 20 (1) µm. Stipes not measurable. Palp segment lengths (in µm): 17–25, 17–25, 32 (1), 35 (1), 62 (1). Third palpomere with 2 sensilla clavata subapically, longest 15 µm long. Fifth palpomere/third palpomere 1.92 (1).</p><p><bold><italic>Thorax</italic>.</bold> Dorsocentrals 16–17 in single row, acrostichals 14–16, prealars 3. Scutellum with 2–3 setae.</p><p><bold><italic>Wing</italic>.</bold><abbrev xmlns:xlink="http://www.w3.org/1999/xlink" xlink:title="venarum ratio" id="ABBRID0EAVAG" xlink:type="simple">VR</abbrev> = 1.55–1.56. Brachiolum with 1 seta, R with 12–13 setae, R<sub>1</sub> with 16–17, R<sub>4+5</sub> with 5–22 setae, remaining veins bare.</p><p><bold><italic>Legs</italic>.</bold> Spur of fore tibia 54–59 µm long including 15–20 µm long scale. Mid-tibia with 1 spur, 25–29 µm long; hind tibia with 2 spurs, 49–51 and 28–31 µm long. Combs of mid-tibia 15–20 µm long, of hind tibia 18–25 µm long. Width at apex of fore tibia 48–50 µm, of mid-tibia 48–50 µm, of hind tibia 49–59 µm. Lengths and proportions of legs as in Table <xref ref-type="table" rid="T2">2</xref>.</p><table-wrap id="T2" position="float" orientation="portrait"><label>Table 2.</label><caption><p>Lengths (in μm) and proportions of leg segments in <italic><tp:taxon-name><tp:taxon-name-part taxon-name-part-type="genus" reg="Nilothauma">Nilothauma</tp:taxon-name-part> <tp:taxon-name-part taxon-name-part-type="species" reg="duena">duena</tp:taxon-name-part></tp:taxon-name></italic> Roback, 1960, adult males (n = 2).</p></caption><table id="TID0EWBDI" rules="all"><tbody><tr><th rowspan="1" colspan="1"/><th rowspan="1" colspan="1">Fe</th><th rowspan="1" colspan="1">Ti</th><th rowspan="1" colspan="1">ta<sub>1</sub></th><th rowspan="1" colspan="1">ta<sub>2</sub></th><th rowspan="1" colspan="1">ta<sub>3</sub></th><th rowspan="1" colspan="1">ta<sub>4</sub></th></tr><tr><td rowspan="1" colspan="1">p<sub>1</sub></td><td rowspan="1" colspan="1">601–640</td><td rowspan="1" colspan="1">453–502</td><td rowspan="1" colspan="1">660–690</td><td rowspan="1" colspan="1">374–376</td><td rowspan="1" colspan="1">276–278</td><td rowspan="1" colspan="1">207–217</td></tr><tr><td rowspan="1" colspan="1">p<sub>2</sub></td><td rowspan="1" colspan="1">621–670</td><td rowspan="1" colspan="1">453–473</td><td rowspan="1" colspan="1">296–305</td><td rowspan="1" colspan="1">148–158</td><td rowspan="1" colspan="1">108–110</td><td rowspan="1" colspan="1">69–79</td></tr><tr><td rowspan="1" colspan="1">p<sub>3</sub></td><td rowspan="1" colspan="1">739–778</td><td rowspan="1" colspan="1">670–699</td><td rowspan="1" colspan="1">404–443</td><td rowspan="1" colspan="1">217–236</td><td rowspan="1" colspan="1">207–210</td><td rowspan="1" colspan="1">148–150</td></tr><tr><td rowspan="1" colspan="1"/><td rowspan="1" colspan="1">
                      <bold>ta<sub>5</sub></bold>
                    </td><td rowspan="1" colspan="1">
                      <bold>LR</bold>
                    </td><td rowspan="1" colspan="1">
                      <bold>BV</bold>
                    </td><td rowspan="1" colspan="1">
                      <bold>SV</bold>
                    </td><td rowspan="1" colspan="1">
                      <bold>BR</bold>
                    </td><td rowspan="1" colspan="1"/></tr><tr><td rowspan="1" colspan="1">p<sub>1</sub></td><td rowspan="1" colspan="1">105–108</td><td rowspan="1" colspan="1">1.37–1.46</td><td rowspan="1" colspan="1">1.72–1.74</td><td rowspan="1" colspan="1">1.60–1.66</td><td rowspan="1" colspan="1">1.8–2.7</td><td rowspan="1" colspan="1"/></tr><tr><td rowspan="1" colspan="1">p<sub>2</sub></td><td rowspan="1" colspan="1">49–59</td><td rowspan="1" colspan="1">0.65–0.66</td><td rowspan="1" colspan="1">3.48–3.49</td><td rowspan="1" colspan="1">3.56–3.74</td><td rowspan="1" colspan="1">1.8–2.7</td><td rowspan="1" colspan="1"/></tr><tr><td rowspan="1" colspan="1">p<sub>3</sub></td><td rowspan="1" colspan="1">79–99</td><td rowspan="1" colspan="1">0.60–0.63</td><td rowspan="1" colspan="1">2.78–2.79</td><td rowspan="1" colspan="1">3.33–3.49</td><td rowspan="1" colspan="1">3.6–4.7</td><td rowspan="1" colspan="1"/></tr></tbody></table></table-wrap><p><bold><italic>Hypopygium</italic></bold> (Fig. <xref ref-type="fig" rid="F3">3A, B</xref>). Tergite IX without dorsal lobes, with triangular posterior margin with 13–15 weak setae along posterior margin to each side of base of anal point. Anal point spatulate, 22–30 µm long, maximum width 10–12 µm. Tergite bands well developed. Laterosternite IX with 1–2 setae. Phallapodeme 47–60 µm long; transverse sternapodeme 55–62 µm long. Gonocoxite 112–125 µm long. Inferior volsella straight, 40–45 µm long, 15–20 µm wide medially, with microtrichia and 10–11 strong, simple setae apically. Superior volsella tapering to apex, 20–37 µm long, 12–14 µm wide at base, covered with microtrichia and apparently bare at tip. Median volsella 7–10 µm long, with 3–4 setae, longest 20–22 µm long. Gonostylus 87–90 µm long, straight. HR = 1.29–1.43. HV = 2.72–3.17.</p></tp:treatment-sec><tp:treatment-sec sec-type="Female adult and immatures" id="SECID0EL4AG"><title>Female adult and immatures.</title><p>Unknown.</p></tp:treatment-sec><tp:treatment-sec sec-type="remarks" id="SECID0EQ4AG"><title>Remarks.</title><p>See remarks for <italic><tp:taxon-name><tp:taxon-name-part taxon-name-part-type="genus" reg="Nilothauma">N.</tp:taxon-name-part> <tp:taxon-name-part taxon-name-part-type="species" reg="aleta">aleta</tp:taxon-name-part></tp:taxon-name></italic> Roback, 1960.</p></tp:treatment-sec><tp:treatment-sec sec-type="distribution" id="SECID0EB5AG"><title>Distribution</title><p><bold>(Fig. <xref ref-type="fig" rid="F16">16C</xref>).</bold> The species was originally described by <xref ref-type="bibr" rid="B14">Roback (1960)</xref> from the Department of Huánuco, in the Peruvian Amazon; the range is now extended to Serra Bonita (Bahia State) and Serra do Mar (São Paulo State), in the Brazilian Atlantic Forest.</p></tp:treatment-sec><tp:treatment-sec><!--Section generated to contain objects referenced in tp:taxon-treatment.--><fig id="F16" position="float" orientation="portrait"><object-id xmlns:xlink="http://www.w3.org/1999/xlink" content-type="doi" xlink:type="simple">10.3897/zookeys.1033.60686.figure16</object-id><object-id xmlns:xlink="http://www.w3.org/1999/xlink" content-type="arpha" xlink:type="simple">A6AE1330-B98A-597E-A8CD-6A48B4EC78F7</object-id><label>Figure 16.</label><caption><p>Distribution maps of Neotropical <italic><tp:taxon-name><tp:taxon-name-part taxon-name-part-type="genus" reg="Nilothauma">Nilothauma</tp:taxon-name-part></tp:taxon-name></italic> species <bold>A</bold><italic><tp:taxon-name><tp:taxon-name-part taxon-name-part-type="genus" reg="Nilothauma">N.</tp:taxon-name-part> <tp:taxon-name-part taxon-name-part-type="species" reg="hamadae">hamadae</tp:taxon-name-part></tp:taxon-name></italic> sp. nov., <italic><tp:taxon-name><tp:taxon-name-part taxon-name-part-type="genus" reg="Nilothauma">N.</tp:taxon-name-part> <tp:taxon-name-part taxon-name-part-type="species" reg="jupau">jupau</tp:taxon-name-part></tp:taxon-name></italic> sp. nov., <italic><tp:taxon-name><tp:taxon-name-part taxon-name-part-type="genus" reg="Nilothauma">N.</tp:taxon-name-part> <tp:taxon-name-part taxon-name-part-type="species" reg="terena">terena</tp:taxon-name-part></tp:taxon-name></italic> sp. nov., <italic><tp:taxon-name><tp:taxon-name-part taxon-name-part-type="genus" reg="Nilothauma">N.</tp:taxon-name-part> <tp:taxon-name-part taxon-name-part-type="species" reg="yekwana">yekwana</tp:taxon-name-part></tp:taxon-name></italic> sp. nov., <italic><tp:taxon-name><tp:taxon-name-part taxon-name-part-type="genus" reg="Nilothauma">N.</tp:taxon-name-part> <tp:taxon-name-part taxon-name-part-type="species" reg="complicatum">complicatum</tp:taxon-name-part></tp:taxon-name></italic> Mendes &amp; Andersen, 2009 <bold>B</bold><italic><tp:taxon-name><tp:taxon-name-part taxon-name-part-type="genus" reg="Nilothauma">N.</tp:taxon-name-part> <tp:taxon-name-part taxon-name-part-type="species" reg="leccii">leccii</tp:taxon-name-part></tp:taxon-name></italic> sp. nov., <italic><tp:taxon-name><tp:taxon-name-part taxon-name-part-type="genus" reg="Nilothauma">N.</tp:taxon-name-part> <tp:taxon-name-part taxon-name-part-type="species" reg="marianoi">marianoi</tp:taxon-name-part></tp:taxon-name></italic> sp. nov., <italic><tp:taxon-name><tp:taxon-name-part taxon-name-part-type="genus" reg="Nilothauma">N.</tp:taxon-name-part> <tp:taxon-name-part taxon-name-part-type="species" reg="mateusi">mateusi</tp:taxon-name-part></tp:taxon-name></italic> sp. nov., <italic><tp:taxon-name><tp:taxon-name-part taxon-name-part-type="genus" reg="Nilothauma">N.</tp:taxon-name-part> <tp:taxon-name-part taxon-name-part-type="species" reg="txukuyana">txukuyana</tp:taxon-name-part></tp:taxon-name></italic> sp. nov., <italic><tp:taxon-name><tp:taxon-name-part taxon-name-part-type="genus" reg="Nilothauma">N.</tp:taxon-name-part> <tp:taxon-name-part taxon-name-part-type="species" reg="maya">maya</tp:taxon-name-part></tp:taxon-name></italic> sp. nov. <bold>C</bold><italic><tp:taxon-name><tp:taxon-name-part taxon-name-part-type="genus" reg="Nilothauma">N.</tp:taxon-name-part> <tp:taxon-name-part taxon-name-part-type="species" reg="karitiana">karitiana</tp:taxon-name-part></tp:taxon-name></italic> sp. nov., <italic><tp:taxon-name><tp:taxon-name-part taxon-name-part-type="genus" reg="Nilothauma">N.</tp:taxon-name-part> <tp:taxon-name-part taxon-name-part-type="species" reg="duena">duena</tp:taxon-name-part></tp:taxon-name></italic> Roback, 1960, <italic><tp:taxon-name><tp:taxon-name-part taxon-name-part-type="genus" reg="Nilothauma">N.</tp:taxon-name-part> <tp:taxon-name-part taxon-name-part-type="species" reg="calori">calori</tp:taxon-name-part></tp:taxon-name></italic> Mendes &amp; Andersen, 2009 <bold>D</bold><italic><tp:taxon-name><tp:taxon-name-part taxon-name-part-type="genus" reg="Nilothauma">N.</tp:taxon-name-part> <tp:taxon-name-part taxon-name-part-type="species" reg="werekena">werekena</tp:taxon-name-part></tp:taxon-name></italic> sp. nov., <italic><tp:taxon-name><tp:taxon-name-part taxon-name-part-type="genus" reg="Nilothauma">N.</tp:taxon-name-part> <tp:taxon-name-part taxon-name-part-type="species" reg="zitoi">zitoi</tp:taxon-name-part></tp:taxon-name></italic> Mendes &amp; Andersen, 2009, <italic><tp:taxon-name><tp:taxon-name-part taxon-name-part-type="genus" reg="Nilothauma">N.</tp:taxon-name-part> <tp:taxon-name-part taxon-name-part-type="species" reg="strebulosum">strebulosum</tp:taxon-name-part></tp:taxon-name></italic> (Adam &amp; Sæther, 2000).</p></caption><graphic xmlns:xlink="http://www.w3.org/1999/xlink" xlink:href="zookeys-1033-081-g016.jpg" position="float" orientation="portrait" xlink:type="simple" id="oo_534709.jpg"><uri content-type="original_file" xlink:type="simple">https://binary.pensoft.net/fig/534709</uri></graphic></fig></tp:treatment-sec><ref-list><ref id="B14"><mixed-citation xmlns:xlink="http://www.w3.org/1999/xlink" xlink:type="simple"><person-group><name name-style="western"><surname>Roback</surname><given-names>SS</given-names></name></person-group> (<year>1960</year>) <article-title>Results of the Catherwood Foundation Peruvian Amazon Expedition. New species of <tp:taxon-name><tp:taxon-name-part taxon-name-part-type="subfamily">Tendipedidae</tp:taxon-name-part></tp:taxon-name> (<tp:taxon-name><tp:taxon-name-part taxon-name-part-type="order">Diptera</tp:taxon-name-part></tp:taxon-name>).</article-title><source>Transactions of the American Entomological Society</source><volume>86</volume>: <fpage>87</fpage>–<lpage>107</lpage>.</mixed-citation></ref></ref-list></tp:taxon-treatment>
