# Supplementary material for: Neotropical Nilothauma Kieffer, 1921 (Diptera, Chironomidae): Key, eleven new species, re-descriptions, new combination and new records
Source: Zookeys. 2021 Apr 22;1033:81–125. doi: 10.3897/zookeys.1033.60686 (PMC8084852; doi:10.3897/zookeys.1033.60686)
Supplement: XML Treatment for Nilothauma jupau [file zookeys.1033.60686-treatment13.xml]

<!DOCTYPE tp:taxon-treatment
  PUBLIC "-//TaxonX//DTD Taxonomic Treatment Publishing DTD v0 20100105//EN" "tax-treatment-NSO.dtd">
<tp:taxon-treatment xmlns:tp="http://www.plazi.org/taxpub"><tp:treatment-meta><kwd-group><label>Taxon classification</label><kwd><named-content xmlns:xlink="http://www.w3.org/1999/xlink" content-type="kingdom">Animalia</named-content></kwd><kwd><named-content xmlns:xlink="http://www.w3.org/1999/xlink" content-type="order">Diptera</named-content></kwd><kwd><named-content xmlns:xlink="http://www.w3.org/1999/xlink" content-type="family">Chironomidae</named-content></kwd></kwd-group><mixed-citation publication-type="journal"><person-group><name><surname>Pinho</surname><given-names>Luiz Carlos</given-names></name><name><surname>Andersen</surname><given-names>Trond</given-names></name></person-group><article-title>Neotropical <italic><tp:taxon-name><tp:taxon-name-part taxon-name-part-type="genus" reg="Nilothauma">Nilothauma</tp:taxon-name-part></tp:taxon-name></italic> Kieffer, 1921 (<tp:taxon-name><tp:taxon-name-part taxon-name-part-type="order">Diptera</tp:taxon-name-part></tp:taxon-name>, <tp:taxon-name><tp:taxon-name-part taxon-name-part-type="family">Chironomidae</tp:taxon-name-part></tp:taxon-name>): Key, eleven new species, re-descriptions, new combination and new records</article-title><source>Zookeys</source><day>22</day><month>4</month><year>2021</year><volume>1033</volume><fpage>81</fpage><lpage>125</lpage><pub-id pub-id-type="doi">10.3897/zookeys.1033.60686</pub-id></mixed-citation></tp:treatment-meta><tp:nomenclature><tp:taxon-name><object-id xmlns:xlink="http://www.w3.org/1999/xlink" content-type="arpha" xlink:type="simple">95E0C167-6C7A-5002-8CDA-9F361FB77F77</object-id>
              <tp:taxon-name-part taxon-name-part-type="genus" reg="Nilothauma">Nilothauma</tp:taxon-name-part>
              <tp:taxon-name-part taxon-name-part-type="species" reg="jupau">jupau</tp:taxon-name-part>
              <object-id xmlns:xlink="http://www.w3.org/1999/xlink" content-type="zoobank" xlink:type="simple">http://zoobank.org/3F55ECB7-8CFC-4229-B33A-3FD9520A23B0</object-id>
            </tp:taxon-name><tp:taxon-status xmlns:xlink="http://www.w3.org/1999/xlink" xlink:type="simple">sp. nov.</tp:taxon-status><xref ref-type="fig" rid="F5">Figures 5A–C</xref><xref ref-type="fig" rid="F16">, 16A</xref></tp:nomenclature><tp:treatment-sec sec-type="type material" id="SECID0E2SBG"><title>Type material.</title><p><bold><italic>Holotype</italic></bold> male, slide-mounted: Brazil, Rondônia, Teixeirópolis, Balneário com Cachoeira, <named-content xmlns:xlink="http://www.w3.org/1999/xlink" content-type="dwc:verbatimCoordinates" xlink:type="simple"><named-content content-type="geo-json" specific-use="{&#34;type&#34;:&#34;Point&#34;,&#34;coordinates&#34;:[-62.376111,-10.922222]}" id="NCID0EJTBG" xlink:type="simple">10°55'20"S, 62°22'34"W</named-content></named-content>, 03.ix.2012, light trap #13, N. Hamada, R. Boldrini, A.S. Fernandes &amp; J.M. Cavalcante leg. (<abbrev xmlns:xlink="http://www.w3.org/1999/xlink" content-type="institution" xlink:title="Entomological Collection of the Federal University of Santa Catarina" id="ABBRID0EOTBG" xlink:type="simple">UFSC</abbrev>). <bold><italic>Paratype</italic></bold>: 1 male, slide-mounted, same data as holotype (<named-content xmlns:xlink="http://www.w3.org/1999/xlink" content-type="dwc:institutional_code" xlink:type="simple">INPA</named-content>).</p></tp:treatment-sec><tp:treatment-sec sec-type="etymology" id="SECID0E5TBG"><title>Etymology.</title><p>The specific epithet honours the Jupaú, indigenous people from Rondônia State, Brazilian Amazon. The name is to be regarded as a noun in apposition.</p></tp:treatment-sec><tp:treatment-sec sec-type="description" id="SECID0EDUBG"><title>Diagnostic characters.</title><p>The male can be distinguished from its congeners by the combination of: tergite IX with thorn and without setose dorsal lobe(s); anal point spatulate; wing with conspicuous dark markings; abdominal tergites II, III, VI, VII and VIII dark brown.</p><fig id="F5" position="float" orientation="portrait"><object-id xmlns:xlink="http://www.w3.org/1999/xlink" content-type="doi" xlink:type="simple">10.3897/zookeys.1033.60686.figure5</object-id><object-id xmlns:xlink="http://www.w3.org/1999/xlink" content-type="arpha" xlink:type="simple">F70F2C30-A8A2-5D9E-B770-DFDCD738FEA7</object-id><label>Figure 5.</label><caption><p><italic><tp:taxon-name><tp:taxon-name-part taxon-name-part-type="genus" reg="Nilothauma">Nilothauma</tp:taxon-name-part> <tp:taxon-name-part taxon-name-part-type="species" reg="jupau">jupau</tp:taxon-name-part></tp:taxon-name></italic> sp. nov. adult male <bold>A</bold> wing <bold>B</bold> hypopygium, dorsal view <bold>C</bold> hypopygium with anal point and tergite IX removed, dorsal aspect to the left and ventral aspect to the right.</p></caption><graphic xmlns:xlink="http://www.w3.org/1999/xlink" xlink:href="zookeys-1033-081-g005.jpg" position="float" orientation="portrait" xlink:type="simple" id="oo_534698.jpg"><uri content-type="original_file" xlink:type="simple">https://binary.pensoft.net/fig/534698</uri></graphic></fig></tp:treatment-sec><tp:treatment-sec sec-type="description" id="SECID0EGVBG"><title>Description.</title><p><bold>Male imago (n = 2, unless otherwise stated).</bold> Total length 2.04–2.14 mm. Wing length 1.07–1.14 mm. Total length/wing length 1.78–2.01. Wing length/length of profemur 2.03–2.27.</p><p><bold><italic>Colouration</italic>.</bold> Head and thorax brown; legs pale, except for entire fore femur, distal half of mid- and hind femora and distal 1/3 of fore- and hind tibiae with brown pigmentation; abdomen pale, except for brown pigmentation in segments II, III, VI, VII and VIII. Wing membrane with extensive dark markings.</p><p><bold><italic>Antenna</italic>.</bold><abbrev xmlns:xlink="http://www.w3.org/1999/xlink" xlink:title="antennal ratios" id="ABBRID0E3VBG" xlink:type="simple">AR</abbrev> = 0.28–0.32. Thirteenth flagellomere 115–134 µm long.</p><p><bold><italic>Head</italic>.</bold> Temporal setae 7–8 in single row. Clypeus with 20–24 setae. Tentorium 57–72 µm long, maximum width 15–17 µm. Stipes 95–100 µm long. Palp segment lengths (in µm): 13–14, 30–32, 85–95, 105–117, 115–134. Third palpomere with 2–3 sensilla clavata subapically, longest 14–15 µm. Fifth palpomere/third palpomere 1.21–1.69.</p><p><bold><italic>Thorax</italic>.</bold> Dorsocentrals 6–7 in single row, acrostichals 8–14, prealars 2. Scutellum with 2 setae.</p><p><bold><italic>Wing</italic></bold> (Fig. <xref ref-type="fig" rid="F5">5A</xref>). <abbrev xmlns:xlink="http://www.w3.org/1999/xlink" xlink:title="venarum ratio" id="ABBRID0EZWBG" xlink:type="simple">VR</abbrev> = 1.63–1.64. Brachiolum with 1 seta, R with 8–10 setae, R<sub>1</sub> with 6 setae, R<sub>4+5</sub> with 11–15 setae, remaining veins bare.</p><p><bold><italic>Legs</italic>.</bold> Spur of fore tibia 39–49 µm long including 20–25 µm long scale. Mid-tibia with 1 spur, 20–25 µm long; hind tibia with 2 spurs, 20–25 and 23–28 µm long. Combs of mid-tibia 15–20 µm long, of hind tibia 15–20 µm long. Width at apex of fore tibia 44 µm, of mid-tibia 39–44 µm, of hind tibia 47–51 µm. Lengths and proportions of legs as in Table <xref ref-type="table" rid="T4">4</xref>.</p><table-wrap id="T4" position="float" orientation="portrait"><label>Table 4.</label><caption><p>Lengths (in μm) and proportions of leg segments in <italic><tp:taxon-name><tp:taxon-name-part taxon-name-part-type="genus" reg="Nilothauma">Nilothauma</tp:taxon-name-part> <tp:taxon-name-part taxon-name-part-type="species" reg="jupau">jupau</tp:taxon-name-part></tp:taxon-name></italic> sp. nov., adult males (n = 2).</p></caption><table id="TID0EUXDI" rules="all"><tbody><tr><th rowspan="1" colspan="1"/><th rowspan="1" colspan="1">Fe</th><th rowspan="1" colspan="1">Ti</th><th rowspan="1" colspan="1">ta<sub>1</sub></th><th rowspan="1" colspan="1">ta<sub>2</sub></th><th rowspan="1" colspan="1">ta<sub>3</sub></th><th rowspan="1" colspan="1">ta<sub>4</sub></th></tr><tr><td rowspan="1" colspan="1">p<sub>1</sub></td><td rowspan="1" colspan="1">502–522</td><td rowspan="1" colspan="1">404–424</td><td rowspan="1" colspan="1">–</td><td rowspan="1" colspan="1">–</td><td rowspan="1" colspan="1">–</td><td rowspan="1" colspan="1">–</td></tr><tr><td rowspan="1" colspan="1">p<sub>2</sub></td><td rowspan="1" colspan="1">483–522</td><td rowspan="1" colspan="1">335–345</td><td rowspan="1" colspan="1">180–187</td><td rowspan="1" colspan="1">87–89</td><td rowspan="1" colspan="1">57–59</td><td rowspan="1" colspan="1">37–39</td></tr><tr><td rowspan="1" colspan="1">p<sub>3</sub></td><td rowspan="1" colspan="1">542–571</td><td rowspan="1" colspan="1">512–522</td><td rowspan="1" colspan="1">270–276</td><td rowspan="1" colspan="1">138–148</td><td rowspan="1" colspan="1">138–148</td><td rowspan="1" colspan="1">85–89</td></tr><tr><td rowspan="1" colspan="1"/><td rowspan="1" colspan="1">
                      <bold>ta<sub>5</sub></bold>
                    </td><td rowspan="1" colspan="1">
                      <bold>LR</bold>
                    </td><td rowspan="1" colspan="1">
                      <bold>BV</bold>
                    </td><td rowspan="1" colspan="1">
                      <bold>SV</bold>
                    </td><td rowspan="1" colspan="1">
                      <bold>BR</bold>
                    </td><td rowspan="1" colspan="1"/></tr><tr><td rowspan="1" colspan="1">p<sub>1</sub></td><td rowspan="1" colspan="1">–</td><td rowspan="1" colspan="1">–</td><td rowspan="1" colspan="1">–</td><td rowspan="1" colspan="1">–</td><td rowspan="1" colspan="1">–</td><td rowspan="1" colspan="1"/></tr><tr><td rowspan="1" colspan="1">p<sub>2</sub></td><td rowspan="1" colspan="1">28–30</td><td rowspan="1" colspan="1">0.54–0.56</td><td rowspan="1" colspan="1">3.22–3.31</td><td rowspan="1" colspan="1">4.22–4.56</td><td rowspan="1" colspan="1">1.8–2.8</td><td rowspan="1" colspan="1"/></tr><tr><td rowspan="1" colspan="1">p<sub>3</sub></td><td rowspan="1" colspan="1">59–69</td><td rowspan="1" colspan="1">0.53–0.54</td><td rowspan="1" colspan="1">2.93–3.23</td><td rowspan="1" colspan="1">3.82–3.96</td><td rowspan="1" colspan="1">1.5–3.2</td><td rowspan="1" colspan="1"/></tr></tbody></table></table-wrap><p><bold><italic>Hypopygium</italic></bold> (Fig. <xref ref-type="fig" rid="F5">5B, C</xref>). Tergite IX without dorsal lobes, with rounded posterior margin, with 4–5 clustered setae anteriorly to base of anal point and 8–12 weaker setae to each side of anal point. Anal point spatulate, 40–42 µm long, maximum width 7–10 µm. Tergite bands well developed. Laterosternite IX with 2–3 setae, with thorn. Phallapodeme 42–52 µm long; transverse sternapodeme 20–22 µm long. Gonocoxite 70–75 µm long, with longer microtrichia dorsomedially. Inferior volsella slightly curved, 30–32 µm long, 15–18 µm wide medially, with microtrichia and 5–6 simple setae in apical one third. Superior volsella slender, 12–20 µm long, 4–5 µm wide at base, covered with microtrichia and with 2 setae at apex, longest 8–13 µm. Median volsella consisting of small tubercle situated underneath superior volsella, 6–7 µm long, with 2 setae at apex, longest 6–7 µm long. Gonostylus 70–92 µm long, straight. HR = 0.81–1.00. HV = 2.21–3.05.</p></tp:treatment-sec><tp:treatment-sec sec-type="Female adult and immatures" id="SECID0EE6BG"><title>Female adult and immatures.</title><p>Unknown.</p></tp:treatment-sec><tp:treatment-sec sec-type="distribution" id="SECID0EJ6BG"><title>Distribution</title><p><bold>(Fig. <xref ref-type="fig" rid="F16">16A</xref>).</bold> Known from Rondônia State, Brazilian Amazon.</p></tp:treatment-sec><tp:treatment-sec><!--Section generated to contain objects referenced in tp:taxon-treatment.--><fig id="F16" position="float" orientation="portrait"><object-id xmlns:xlink="http://www.w3.org/1999/xlink" content-type="doi" xlink:type="simple">10.3897/zookeys.1033.60686.figure16</object-id><object-id xmlns:xlink="http://www.w3.org/1999/xlink" content-type="arpha" xlink:type="simple">A6AE1330-B98A-597E-A8CD-6A48B4EC78F7</object-id><label>Figure 16.</label><caption><p>Distribution maps of Neotropical <italic><tp:taxon-name><tp:taxon-name-part taxon-name-part-type="genus" reg="Nilothauma">Nilothauma</tp:taxon-name-part></tp:taxon-name></italic> species <bold>A</bold><italic><tp:taxon-name><tp:taxon-name-part taxon-name-part-type="genus" reg="Nilothauma">N.</tp:taxon-name-part> <tp:taxon-name-part taxon-name-part-type="species" reg="hamadae">hamadae</tp:taxon-name-part></tp:taxon-name></italic> sp. nov., <italic><tp:taxon-name><tp:taxon-name-part taxon-name-part-type="genus" reg="Nilothauma">N.</tp:taxon-name-part> <tp:taxon-name-part taxon-name-part-type="species" reg="jupau">jupau</tp:taxon-name-part></tp:taxon-name></italic> sp. nov., <italic><tp:taxon-name><tp:taxon-name-part taxon-name-part-type="genus" reg="Nilothauma">N.</tp:taxon-name-part> <tp:taxon-name-part taxon-name-part-type="species" reg="terena">terena</tp:taxon-name-part></tp:taxon-name></italic> sp. nov., <italic><tp:taxon-name><tp:taxon-name-part taxon-name-part-type="genus" reg="Nilothauma">N.</tp:taxon-name-part> <tp:taxon-name-part taxon-name-part-type="species" reg="yekwana">yekwana</tp:taxon-name-part></tp:taxon-name></italic> sp. nov., <italic><tp:taxon-name><tp:taxon-name-part taxon-name-part-type="genus" reg="Nilothauma">N.</tp:taxon-name-part> <tp:taxon-name-part taxon-name-part-type="species" reg="complicatum">complicatum</tp:taxon-name-part></tp:taxon-name></italic> Mendes &amp; Andersen, 2009 <bold>B</bold><italic><tp:taxon-name><tp:taxon-name-part taxon-name-part-type="genus" reg="Nilothauma">N.</tp:taxon-name-part> <tp:taxon-name-part taxon-name-part-type="species" reg="leccii">leccii</tp:taxon-name-part></tp:taxon-name></italic> sp. nov., <italic><tp:taxon-name><tp:taxon-name-part taxon-name-part-type="genus" reg="Nilothauma">N.</tp:taxon-name-part> <tp:taxon-name-part taxon-name-part-type="species" reg="marianoi">marianoi</tp:taxon-name-part></tp:taxon-name></italic> sp. nov., <italic><tp:taxon-name><tp:taxon-name-part taxon-name-part-type="genus" reg="Nilothauma">N.</tp:taxon-name-part> <tp:taxon-name-part taxon-name-part-type="species" reg="mateusi">mateusi</tp:taxon-name-part></tp:taxon-name></italic> sp. nov., <italic><tp:taxon-name><tp:taxon-name-part taxon-name-part-type="genus" reg="Nilothauma">N.</tp:taxon-name-part> <tp:taxon-name-part taxon-name-part-type="species" reg="txukuyana">txukuyana</tp:taxon-name-part></tp:taxon-name></italic> sp. nov., <italic><tp:taxon-name><tp:taxon-name-part taxon-name-part-type="genus" reg="Nilothauma">N.</tp:taxon-name-part> <tp:taxon-name-part taxon-name-part-type="species" reg="maya">maya</tp:taxon-name-part></tp:taxon-name></italic> sp. nov. <bold>C</bold><italic><tp:taxon-name><tp:taxon-name-part taxon-name-part-type="genus" reg="Nilothauma">N.</tp:taxon-name-part> <tp:taxon-name-part taxon-name-part-type="species" reg="karitiana">karitiana</tp:taxon-name-part></tp:taxon-name></italic> sp. nov., <italic><tp:taxon-name><tp:taxon-name-part taxon-name-part-type="genus" reg="Nilothauma">N.</tp:taxon-name-part> <tp:taxon-name-part taxon-name-part-type="species" reg="duena">duena</tp:taxon-name-part></tp:taxon-name></italic> Roback, 1960, <italic><tp:taxon-name><tp:taxon-name-part taxon-name-part-type="genus" reg="Nilothauma">N.</tp:taxon-name-part> <tp:taxon-name-part taxon-name-part-type="species" reg="calori">calori</tp:taxon-name-part></tp:taxon-name></italic> Mendes &amp; Andersen, 2009 <bold>D</bold><italic><tp:taxon-name><tp:taxon-name-part taxon-name-part-type="genus" reg="Nilothauma">N.</tp:taxon-name-part> <tp:taxon-name-part taxon-name-part-type="species" reg="werekena">werekena</tp:taxon-name-part></tp:taxon-name></italic> sp. nov., <italic><tp:taxon-name><tp:taxon-name-part taxon-name-part-type="genus" reg="Nilothauma">N.</tp:taxon-name-part> <tp:taxon-name-part taxon-name-part-type="species" reg="zitoi">zitoi</tp:taxon-name-part></tp:taxon-name></italic> Mendes &amp; Andersen, 2009, <italic><tp:taxon-name><tp:taxon-name-part taxon-name-part-type="genus" reg="Nilothauma">N.</tp:taxon-name-part> <tp:taxon-name-part taxon-name-part-type="species" reg="strebulosum">strebulosum</tp:taxon-name-part></tp:taxon-name></italic> (Adam &amp; Sæther, 2000).</p></caption><graphic xmlns:xlink="http://www.w3.org/1999/xlink" xlink:href="zookeys-1033-081-g016.jpg" position="float" orientation="portrait" xlink:type="simple" id="oo_534709.jpg"><uri content-type="original_file" xlink:type="simple">https://binary.pensoft.net/fig/534709</uri></graphic></fig></tp:treatment-sec></tp:taxon-treatment>
