# Supplementary material for: Neotropical Nilothauma Kieffer, 1921 (Diptera, Chironomidae): Key, eleven new species, re-descriptions, new combination and new records
Source: Zookeys. 2021 Apr 22;1033:81–125. doi: 10.3897/zookeys.1033.60686 (PMC8084852; doi:10.3897/zookeys.1033.60686)
Supplement: XML Treatment for Nilothauma karitiana [file zookeys.1033.60686-treatment14.xml]

<!DOCTYPE tp:taxon-treatment
  PUBLIC "-//TaxonX//DTD Taxonomic Treatment Publishing DTD v0 20100105//EN" "tax-treatment-NSO.dtd">
<tp:taxon-treatment xmlns:tp="http://www.plazi.org/taxpub"><tp:treatment-meta><kwd-group><label>Taxon classification</label><kwd><named-content xmlns:xlink="http://www.w3.org/1999/xlink" content-type="kingdom">Animalia</named-content></kwd><kwd><named-content xmlns:xlink="http://www.w3.org/1999/xlink" content-type="order">Diptera</named-content></kwd><kwd><named-content xmlns:xlink="http://www.w3.org/1999/xlink" content-type="family">Chironomidae</named-content></kwd></kwd-group><mixed-citation publication-type="journal"><person-group><name><surname>Pinho</surname><given-names>Luiz Carlos</given-names></name><name><surname>Andersen</surname><given-names>Trond</given-names></name></person-group><article-title>Neotropical <italic><tp:taxon-name><tp:taxon-name-part taxon-name-part-type="genus" reg="Nilothauma">Nilothauma</tp:taxon-name-part></tp:taxon-name></italic> Kieffer, 1921 (<tp:taxon-name><tp:taxon-name-part taxon-name-part-type="order">Diptera</tp:taxon-name-part></tp:taxon-name>, <tp:taxon-name><tp:taxon-name-part taxon-name-part-type="family">Chironomidae</tp:taxon-name-part></tp:taxon-name>): Key, eleven new species, re-descriptions, new combination and new records</article-title><source>Zookeys</source><day>22</day><month>4</month><year>2021</year><volume>1033</volume><fpage>81</fpage><lpage>125</lpage><pub-id pub-id-type="doi">10.3897/zookeys.1033.60686</pub-id></mixed-citation></tp:treatment-meta><tp:nomenclature><tp:taxon-name><object-id xmlns:xlink="http://www.w3.org/1999/xlink" content-type="arpha" xlink:type="simple">837DF9A0-97D7-5106-89BE-73882F40A337</object-id>
              <tp:taxon-name-part taxon-name-part-type="genus" reg="Nilothauma">Nilothauma</tp:taxon-name-part>
              <tp:taxon-name-part taxon-name-part-type="species" reg="karitiana">karitiana</tp:taxon-name-part>
              <object-id xmlns:xlink="http://www.w3.org/1999/xlink" content-type="zoobank" xlink:type="simple">http://zoobank.org/20FE2D58-13AD-47D5-9414-9EB6B7BFC321</object-id>
            </tp:taxon-name><tp:taxon-status xmlns:xlink="http://www.w3.org/1999/xlink" xlink:type="simple">sp. nov.</tp:taxon-status><xref ref-type="fig" rid="F6">Figures 6A–C</xref><xref ref-type="fig" rid="F16">, 16C</xref></tp:nomenclature><tp:treatment-sec sec-type="type material" id="SECID0EHBAI"><title>Type material.</title><p><bold><italic>Holotype</italic></bold> male, slide-mounted: Brazil, Rondônia, Candeias do Jamari, Rio Preto, Ponte de Madeira, <named-content xmlns:xlink="http://www.w3.org/1999/xlink" content-type="dwc:verbatimCoordinates" xlink:type="simple"><named-content content-type="geo-json" specific-use="{&#34;type&#34;:&#34;Point&#34;,&#34;coordinates&#34;:[-63.633889,-8.877778]}" id="NCID0EVBAI" xlink:type="simple">08°52'40"S, 63°38'02"W</named-content></named-content>, 19–20.vii.2012, light trap #01, R. Boldrini &amp; A.S. Fernandes leg. (<abbrev xmlns:xlink="http://www.w3.org/1999/xlink" content-type="institution" xlink:title="Entomological Collection of the Federal University of Santa Catarina" id="ABBRID0E1BAI" xlink:type="simple">UFSC</abbrev>). <bold><italic>Paratype</italic></bold>: 1 male adult, slide-mounted: BRAZIL, Amazonas, Barcelos, Rio Aracá, #9, 69 m a.s.l., <named-content xmlns:xlink="http://www.w3.org/1999/xlink" content-type="dwc:verbatimCoordinates" xlink:type="simple"><named-content content-type="geo-json" specific-use="{&#34;type&#34;:&#34;Point&#34;,&#34;coordinates&#34;:[-63.386667,0.410833]}" id="NCID0EFCAI" xlink:type="simple">00°24'39"N, 63°23'12"W</named-content></named-content>, 28.vii–06.viii.2009, light trap #3, N. Hamada et al. leg. (<named-content xmlns:xlink="http://www.w3.org/1999/xlink" content-type="dwc:institutional_code" xlink:type="simple">INPA</named-content>).</p></tp:treatment-sec><tp:treatment-sec sec-type="etymology" id="SECID0ESCAI"><title>Etymology.</title><p>The specific epithet honours the Karitiana, indigenous people from the Rio Jamari Basin in the Rondônia State (Brazil). The name is to be regarded as a noun in apposition.</p><fig id="F6" position="float" orientation="portrait"><object-id xmlns:xlink="http://www.w3.org/1999/xlink" content-type="doi" xlink:type="simple">10.3897/zookeys.1033.60686.figure6</object-id><object-id xmlns:xlink="http://www.w3.org/1999/xlink" content-type="arpha" xlink:type="simple">BA218DC0-687E-52DB-B8AD-53C2F19EDCAC</object-id><label>Figure 6.</label><caption><p><italic><tp:taxon-name><tp:taxon-name-part taxon-name-part-type="genus" reg="Nilothauma">Nilothauma</tp:taxon-name-part> <tp:taxon-name-part taxon-name-part-type="species" reg="karitiana">karitiana</tp:taxon-name-part></tp:taxon-name></italic> sp. nov. adult male <bold>A</bold> hypopygium, dorsal view <bold>B</bold> superior volsella, dorsal view <bold>C</bold> hypopygium with anal point and tergite IX removed, dorsal aspect to the left and ventral aspect to the right.</p></caption><graphic xmlns:xlink="http://www.w3.org/1999/xlink" xlink:href="zookeys-1033-081-g006.jpg" position="float" orientation="portrait" xlink:type="simple" id="oo_534699.jpg"><uri content-type="original_file" xlink:type="simple">https://binary.pensoft.net/fig/534699</uri></graphic></fig></tp:treatment-sec><tp:treatment-sec sec-type="description" id="SECID0EVDAI"><title>Diagnostic characters.</title><p>The male can be distinguished from its congeners by the combination of: tergite IX without setose dorsal lobe(s); anal point spatulate; wing unmarked; superior volsella fused to median volsella; gonostylus very long, narrow basally and apically, swollen medially.</p></tp:treatment-sec><tp:treatment-sec sec-type="description" id="SECID0E1DAI"><title>Description.</title><p><bold>Male imago (n = 2, unless otherwise stated).</bold> Total length 3.32–3.78 mm. Wing length 1.71–1.83 mm. Total length/wing length 1.94–2.07. Wing length/length of profemur 2.02–2.06.</p><p><bold><italic>Colouration</italic>.</bold> Head, thorax, legs and abdomen uniformly light brown. Wing membrane hyaline.</p><p><bold><italic>Antenna</italic>.</bold><abbrev xmlns:xlink="http://www.w3.org/1999/xlink" xlink:title="antennal ratios" id="ABBRID0EQEAI" xlink:type="simple">AR</abbrev> = 0.22 (1). Thirteenth flagellomere 217 µm long.</p><p><bold><italic>Head</italic>.</bold> Temporal setae 9 (1) in single row. Clypeus with 10–11 setae. Tentorium 105 (1) µm long, maximum width 17 (1) µm. Stipes 122 (1) µm long. Palp segment lengths (in µm): 25–35, 27–37, 60 (1), 80 (1), 154 (1). Third palpomere with 3 (1) sensilla clavata subapically, longest 20 (1) µm long. Fifth palpomere/third palpomere 2.57</p><p><bold><italic>Thorax</italic>.</bold> Dorsocentrals 9–13 in single row, acrostichals 12, prealars 2–3. Scutellum with 2 setae.</p><p><bold><italic>Wing</italic>.</bold><abbrev xmlns:xlink="http://www.w3.org/1999/xlink" xlink:title="venarum ratio" id="ABBRID0EJFAI" xlink:type="simple">VR</abbrev> = 1.33–1.46. Brachiolum with 1 seta, R with 11–14 setae, R<sub>1</sub> with 10–12 setae, R<sub>4+5</sub> with 3–4 setae at apex, remaining veins bare.</p><p><bold><italic>Legs</italic>.</bold> Spur of fore tibia 59–64 µm long including 17–20 µm long scale. Mid-tibia with 1 spur, 23–25 µm long; hind tibia with 2 spurs, 23–25 and 29–33 µm long. Combs of mid-tibia 15–20 µm long, of hind tibia 20–23 µm long. Width at apex of fore tibia 59 µm, of mid-tibia 59 µm, of hind tibia 64 µm. Lengths and proportions of legs as in Table <xref ref-type="table" rid="T5">5</xref>.</p><table-wrap id="T5" position="float" orientation="portrait"><label>Table 5.</label><caption><p>Lengths (in μm) and proportions of leg segments in <italic><tp:taxon-name><tp:taxon-name-part taxon-name-part-type="genus" reg="Nilothauma">Nilothauma</tp:taxon-name-part> <tp:taxon-name-part taxon-name-part-type="species" reg="karitiana">karitiana</tp:taxon-name-part></tp:taxon-name></italic> sp. nov., adult males (n = 1–2).</p></caption><table id="TID0EVCAK" rules="all"><tbody><tr><th rowspan="1" colspan="1"/><th rowspan="1" colspan="1">Fe</th><th rowspan="1" colspan="1">Ti</th><th rowspan="1" colspan="1">ta<sub>1</sub></th><th rowspan="1" colspan="1">ta<sub>2</sub></th><th rowspan="1" colspan="1">ta<sub>3</sub></th><th rowspan="1" colspan="1">ta<sub>4</sub></th></tr><tr><td rowspan="1" colspan="1">p<sub>1</sub></td><td rowspan="1" colspan="1">847–887</td><td rowspan="1" colspan="1">729–808</td><td rowspan="1" colspan="1">1054</td><td rowspan="1" colspan="1">542</td><td rowspan="1" colspan="1">424</td><td rowspan="1" colspan="1">335</td></tr><tr><td rowspan="1" colspan="1">p<sub>2</sub></td><td rowspan="1" colspan="1">739–798</td><td rowspan="1" colspan="1">532–561</td><td rowspan="1" colspan="1">374</td><td rowspan="1" colspan="1">158</td><td rowspan="1" colspan="1">108</td><td rowspan="1" colspan="1">69</td></tr><tr><td rowspan="1" colspan="1">p<sub>3</sub></td><td rowspan="1" colspan="1">896–965</td><td rowspan="1" colspan="1">867–926</td><td rowspan="1" colspan="1">493–522</td><td rowspan="1" colspan="1">246–256</td><td rowspan="1" colspan="1">240–246</td><td rowspan="1" colspan="1">144–148</td></tr><tr><td rowspan="1" colspan="1"/><td rowspan="1" colspan="1">
                      <bold>ta<sub>5</sub></bold>
                    </td><td rowspan="1" colspan="1">
                      <bold>LR</bold>
                    </td><td rowspan="1" colspan="1">
                      <bold>BV</bold>
                    </td><td rowspan="1" colspan="1">
                      <bold>SV</bold>
                    </td><td rowspan="1" colspan="1">
                      <bold>BR</bold>
                    </td><td rowspan="1" colspan="1"/></tr><tr><td rowspan="1" colspan="1">p<sub>1</sub></td><td rowspan="1" colspan="1">138</td><td rowspan="1" colspan="1">1.30</td><td rowspan="1" colspan="1">1.91</td><td rowspan="1" colspan="1">1.61</td><td rowspan="1" colspan="1">2.2</td><td rowspan="1" colspan="1"/></tr><tr><td rowspan="1" colspan="1">p<sub>2</sub></td><td rowspan="1" colspan="1">49</td><td rowspan="1" colspan="1">0.67</td><td rowspan="1" colspan="1">4.51</td><td rowspan="1" colspan="1">3.63</td><td rowspan="1" colspan="1">3.2</td><td rowspan="1" colspan="1"/></tr><tr><td rowspan="1" colspan="1">p<sub>3</sub></td><td rowspan="1" colspan="1">95–99</td><td rowspan="1" colspan="1">0.56–0.57</td><td rowspan="1" colspan="1">3.01–3.27</td><td rowspan="1" colspan="1">3.58–3.62</td><td rowspan="1" colspan="1">4.0–5.0</td><td rowspan="1" colspan="1"/></tr></tbody></table></table-wrap><p><bold><italic>Hypopygium</italic></bold> (Fig. <xref ref-type="fig" rid="F6">6A, B</xref>). Tergite IX without dorsal lobes, tapering to apex, with 2–3 median and 8–9 setae to each side of anal point. Anal point spatulate, 55–57 µm long, 17–20 µm wide. Tergite bands well developed. Laterosternite IX with 1–2 setae. Phallapodeme 82–90 µm long; transverse sternapodeme 42–55 µm long. Gonocoxite 138–142 µm long. Inferior volsella slightly curved, 97–107 µm long, 17–20 µm wide medially, with microtrichia and 6–7 simple setae subapically. Superior volsella digitiform, 55–65 µm long, 17–20 µm wide at base, covered with microtrichia and with 4 setae apically. Median volsella fused to superior volsella, consisting of 2–4 small tubercles each bearing single, simple seta, longest 22–25 µm. Gonostylus 204–232 µm long, straight, narrow basally and apically, swollen medially. HR = 0.62–0.70. HV = 1.62–1.63.</p></tp:treatment-sec><tp:treatment-sec sec-type="Female adult and immatures" id="SECID0EUNAI"><title>Female adult and immatures.</title><p>Unknown.</p></tp:treatment-sec><tp:treatment-sec sec-type="distribution" id="SECID0EZNAI"><title>Distribution</title><p><bold>(Fig. <xref ref-type="fig" rid="F16">16C</xref>).</bold> Known from Rondônia and Amazonas States, in the Brazilian Amazon.</p></tp:treatment-sec><tp:treatment-sec><!--Section generated to contain objects referenced in tp:taxon-treatment.--><fig id="F16" position="float" orientation="portrait"><object-id xmlns:xlink="http://www.w3.org/1999/xlink" content-type="doi" xlink:type="simple">10.3897/zookeys.1033.60686.figure16</object-id><object-id xmlns:xlink="http://www.w3.org/1999/xlink" content-type="arpha" xlink:type="simple">A6AE1330-B98A-597E-A8CD-6A48B4EC78F7</object-id><label>Figure 16.</label><caption><p>Distribution maps of Neotropical <italic><tp:taxon-name><tp:taxon-name-part taxon-name-part-type="genus" reg="Nilothauma">Nilothauma</tp:taxon-name-part></tp:taxon-name></italic> species <bold>A</bold><italic><tp:taxon-name><tp:taxon-name-part taxon-name-part-type="genus" reg="Nilothauma">N.</tp:taxon-name-part> <tp:taxon-name-part taxon-name-part-type="species" reg="hamadae">hamadae</tp:taxon-name-part></tp:taxon-name></italic> sp. nov., <italic><tp:taxon-name><tp:taxon-name-part taxon-name-part-type="genus" reg="Nilothauma">N.</tp:taxon-name-part> <tp:taxon-name-part taxon-name-part-type="species" reg="jupau">jupau</tp:taxon-name-part></tp:taxon-name></italic> sp. nov., <italic><tp:taxon-name><tp:taxon-name-part taxon-name-part-type="genus" reg="Nilothauma">N.</tp:taxon-name-part> <tp:taxon-name-part taxon-name-part-type="species" reg="terena">terena</tp:taxon-name-part></tp:taxon-name></italic> sp. nov., <italic><tp:taxon-name><tp:taxon-name-part taxon-name-part-type="genus" reg="Nilothauma">N.</tp:taxon-name-part> <tp:taxon-name-part taxon-name-part-type="species" reg="yekwana">yekwana</tp:taxon-name-part></tp:taxon-name></italic> sp. nov., <italic><tp:taxon-name><tp:taxon-name-part taxon-name-part-type="genus" reg="Nilothauma">N.</tp:taxon-name-part> <tp:taxon-name-part taxon-name-part-type="species" reg="complicatum">complicatum</tp:taxon-name-part></tp:taxon-name></italic> Mendes &amp; Andersen, 2009 <bold>B</bold><italic><tp:taxon-name><tp:taxon-name-part taxon-name-part-type="genus" reg="Nilothauma">N.</tp:taxon-name-part> <tp:taxon-name-part taxon-name-part-type="species" reg="leccii">leccii</tp:taxon-name-part></tp:taxon-name></italic> sp. nov., <italic><tp:taxon-name><tp:taxon-name-part taxon-name-part-type="genus" reg="Nilothauma">N.</tp:taxon-name-part> <tp:taxon-name-part taxon-name-part-type="species" reg="marianoi">marianoi</tp:taxon-name-part></tp:taxon-name></italic> sp. nov., <italic><tp:taxon-name><tp:taxon-name-part taxon-name-part-type="genus" reg="Nilothauma">N.</tp:taxon-name-part> <tp:taxon-name-part taxon-name-part-type="species" reg="mateusi">mateusi</tp:taxon-name-part></tp:taxon-name></italic> sp. nov., <italic><tp:taxon-name><tp:taxon-name-part taxon-name-part-type="genus" reg="Nilothauma">N.</tp:taxon-name-part> <tp:taxon-name-part taxon-name-part-type="species" reg="txukuyana">txukuyana</tp:taxon-name-part></tp:taxon-name></italic> sp. nov., <italic><tp:taxon-name><tp:taxon-name-part taxon-name-part-type="genus" reg="Nilothauma">N.</tp:taxon-name-part> <tp:taxon-name-part taxon-name-part-type="species" reg="maya">maya</tp:taxon-name-part></tp:taxon-name></italic> sp. nov. <bold>C</bold><italic><tp:taxon-name><tp:taxon-name-part taxon-name-part-type="genus" reg="Nilothauma">N.</tp:taxon-name-part> <tp:taxon-name-part taxon-name-part-type="species" reg="karitiana">karitiana</tp:taxon-name-part></tp:taxon-name></italic> sp. nov., <italic><tp:taxon-name><tp:taxon-name-part taxon-name-part-type="genus" reg="Nilothauma">N.</tp:taxon-name-part> <tp:taxon-name-part taxon-name-part-type="species" reg="duena">duena</tp:taxon-name-part></tp:taxon-name></italic> Roback, 1960, <italic><tp:taxon-name><tp:taxon-name-part taxon-name-part-type="genus" reg="Nilothauma">N.</tp:taxon-name-part> <tp:taxon-name-part taxon-name-part-type="species" reg="calori">calori</tp:taxon-name-part></tp:taxon-name></italic> Mendes &amp; Andersen, 2009 <bold>D</bold><italic><tp:taxon-name><tp:taxon-name-part taxon-name-part-type="genus" reg="Nilothauma">N.</tp:taxon-name-part> <tp:taxon-name-part taxon-name-part-type="species" reg="werekena">werekena</tp:taxon-name-part></tp:taxon-name></italic> sp. nov., <italic><tp:taxon-name><tp:taxon-name-part taxon-name-part-type="genus" reg="Nilothauma">N.</tp:taxon-name-part> <tp:taxon-name-part taxon-name-part-type="species" reg="zitoi">zitoi</tp:taxon-name-part></tp:taxon-name></italic> Mendes &amp; Andersen, 2009, <italic><tp:taxon-name><tp:taxon-name-part taxon-name-part-type="genus" reg="Nilothauma">N.</tp:taxon-name-part> <tp:taxon-name-part taxon-name-part-type="species" reg="strebulosum">strebulosum</tp:taxon-name-part></tp:taxon-name></italic> (Adam &amp; Sæther, 2000).</p></caption><graphic xmlns:xlink="http://www.w3.org/1999/xlink" xlink:href="zookeys-1033-081-g016.jpg" position="float" orientation="portrait" xlink:type="simple" id="oo_534709.jpg"><uri content-type="original_file" xlink:type="simple">https://binary.pensoft.net/fig/534709</uri></graphic></fig></tp:treatment-sec></tp:taxon-treatment>
