# Supplementary material for: Neotropical Nilothauma Kieffer, 1921 (Diptera, Chironomidae): Key, eleven new species, re-descriptions, new combination and new records
Source: Zookeys. 2021 Apr 22;1033:81–125. doi: 10.3897/zookeys.1033.60686 (PMC8084852; doi:10.3897/zookeys.1033.60686)
Supplement: XML Treatment for Nilothauma leccii [file zookeys.1033.60686-treatment15.xml]

<!DOCTYPE tp:taxon-treatment
  PUBLIC "-//TaxonX//DTD Taxonomic Treatment Publishing DTD v0 20100105//EN" "tax-treatment-NSO.dtd">
<tp:taxon-treatment xmlns:tp="http://www.plazi.org/taxpub"><tp:treatment-meta><kwd-group><label>Taxon classification</label><kwd><named-content xmlns:xlink="http://www.w3.org/1999/xlink" content-type="kingdom">Animalia</named-content></kwd><kwd><named-content xmlns:xlink="http://www.w3.org/1999/xlink" content-type="order">Diptera</named-content></kwd><kwd><named-content xmlns:xlink="http://www.w3.org/1999/xlink" content-type="family">Chironomidae</named-content></kwd></kwd-group><mixed-citation publication-type="journal"><person-group><name><surname>Pinho</surname><given-names>Luiz Carlos</given-names></name><name><surname>Andersen</surname><given-names>Trond</given-names></name></person-group><article-title>Neotropical <italic><tp:taxon-name><tp:taxon-name-part taxon-name-part-type="genus" reg="Nilothauma">Nilothauma</tp:taxon-name-part></tp:taxon-name></italic> Kieffer, 1921 (<tp:taxon-name><tp:taxon-name-part taxon-name-part-type="order">Diptera</tp:taxon-name-part></tp:taxon-name>, <tp:taxon-name><tp:taxon-name-part taxon-name-part-type="family">Chironomidae</tp:taxon-name-part></tp:taxon-name>): Key, eleven new species, re-descriptions, new combination and new records</article-title><source>Zookeys</source><day>22</day><month>4</month><year>2021</year><volume>1033</volume><fpage>81</fpage><lpage>125</lpage><pub-id pub-id-type="doi">10.3897/zookeys.1033.60686</pub-id></mixed-citation></tp:treatment-meta><tp:nomenclature><tp:taxon-name><object-id xmlns:xlink="http://www.w3.org/1999/xlink" content-type="arpha" xlink:type="simple">6D99E53E-A830-5EC8-AF22-BF81F61B4241</object-id>
              <tp:taxon-name-part taxon-name-part-type="genus" reg="Nilothauma">Nilothauma</tp:taxon-name-part>
              <tp:taxon-name-part taxon-name-part-type="species" reg="leccii">leccii</tp:taxon-name-part>
              <object-id xmlns:xlink="http://www.w3.org/1999/xlink" content-type="zoobank" xlink:type="simple">http://zoobank.org/CBFC7D88-17AB-4BF8-9CBA-2995FDAB798B</object-id>
            </tp:taxon-name><tp:taxon-status xmlns:xlink="http://www.w3.org/1999/xlink" xlink:type="simple">sp. nov.</tp:taxon-status><xref ref-type="fig" rid="F7">Figures 7A, B</xref><xref ref-type="fig" rid="F16">, 16B</xref></tp:nomenclature><tp:treatment-sec sec-type="type material" id="SECID0EWPAI"><title>Type material.</title><p><bold><italic>Holotype</italic></bold> male, slide-mounted: Brazil, São Paulo, São Sebastião, Rio das Pedras, <named-content xmlns:xlink="http://www.w3.org/1999/xlink" content-type="dwc:verbatimCoordinates" xlink:type="simple"><named-content content-type="geo-json" specific-use="{&#34;type&#34;:&#34;Point&#34;,&#34;coordinates&#34;:[-45.620000,-23.740833]}" id="NCID0EEQAI" xlink:type="simple">23°44'27"S, 45°37'12"W</named-content></named-content>, 28.x.2005, light trap, A.R. Calor et al. leg. (<abbrev xmlns:xlink="http://www.w3.org/1999/xlink" content-type="institution" xlink:title="Entomological Collection of the Federal University of Santa Catarina" id="ABBRID0EJQAI" xlink:type="simple">UFSC</abbrev>).</p></tp:treatment-sec><tp:treatment-sec sec-type="etymology" id="SECID0EOQAI"><title>Etymology.</title><p>The specific epithet is a noun in the genitive case honouring Lucas Silveira Lecci, for his friendship and prolific fieldwork.</p></tp:treatment-sec><tp:treatment-sec sec-type="description" id="SECID0ETQAI"><title>Diagnostic characters.</title><p>The male can be separated from its congeners by its large size combined with unmarked wing; spatulate anal point; superior volsella leaf-shapped; inferior volsella with strong, split setae and digitiform and strongly setose gonostylus.</p><fig id="F7" position="float" orientation="portrait"><object-id xmlns:xlink="http://www.w3.org/1999/xlink" content-type="doi" xlink:type="simple">10.3897/zookeys.1033.60686.figure7</object-id><object-id xmlns:xlink="http://www.w3.org/1999/xlink" content-type="arpha" xlink:type="simple">E7DCDFF8-D152-5EC2-B1D3-98A3876D1E8C</object-id><label>Figure 7.</label><caption><p><italic><tp:taxon-name><tp:taxon-name-part taxon-name-part-type="genus" reg="Nilothauma">Nilothauma</tp:taxon-name-part> <tp:taxon-name-part taxon-name-part-type="species" reg="leccii">leccii</tp:taxon-name-part></tp:taxon-name></italic> sp. nov. adult male <bold>A</bold> hypopygium, dorsal view <bold>B</bold> hypopygium with anal point and tergite IX removed, dorsal aspect to the left and ventral aspect to the right.</p></caption><graphic xmlns:xlink="http://www.w3.org/1999/xlink" xlink:href="zookeys-1033-081-g007.jpg" position="float" orientation="portrait" xlink:type="simple" id="oo_534700.jpg"><uri content-type="original_file" xlink:type="simple">https://binary.pensoft.net/fig/534700</uri></graphic></fig></tp:treatment-sec><tp:treatment-sec sec-type="description" id="SECID0EURAI"><title>Description.</title><p><bold>Male imago (n = 1).</bold> Total length 4.35 mm. Wing length 1.96 mm. Total length/wing length 2.22. Wing length/length of profemur 2.45.</p><p><bold><italic>Colouration</italic>.</bold> Thorax and legs brown, abdomen light brown. Wing membrane without dark markings.</p><p><bold><italic>Antenna</italic>.</bold><abbrev xmlns:xlink="http://www.w3.org/1999/xlink" xlink:title="antennal ratios" id="ABBRID0EKSAI" xlink:type="simple">AR</abbrev> = 0.16. Thirteenth flagellomere 124 µm long.</p><p><bold><italic>Head</italic>.</bold> Temporal setae 6 in single row. Clypeus with 15 setae. Tentorium 113 µm long, maximum width 25 µm. Stipes not measurable. Palp segment lengths (in µm): 37, 33, 74, 107, 138. Third palpomere with 2 sensilla clavata subapically, longest about 25 µm long. Fifth palpomere/third palpomere 1.86.</p><p><bold><italic>Thorax</italic>.</bold> Antepronotum with 4 setae. Dorsocentrals 17 partly biserial posterior, acrostichals 14, prealars 6. Scutellum with 13 setae.</p><p><bold><italic>Wing</italic>.</bold><abbrev xmlns:xlink="http://www.w3.org/1999/xlink" xlink:title="venarum ratio" id="ABBRID0EDTAI" xlink:type="simple">VR</abbrev> = 1.53. Brachiolum with 2 setae, R with 15 setae, R<sub>1</sub> with 24 setae, R<sub>4+5</sub> with 31 setae, remaining veins bare.</p><p><bold><italic>Legs</italic>.</bold> Spur of fore tibia 65 µm long including 41 µm long scale. Mid-tibia with 1 spur, 47 µm long; hind tibia with 2 spurs, 43 and 65 µm long. Combs of mid-tibia 29 µm long, of hind tibia 47 µm long. Width at apex of fore tibia 69 µm, of mid-tibia 73 µm, of hind tibia 89 µm. Lengths and proportions of legs as in Table <xref ref-type="table" rid="T6">6</xref>.</p><table-wrap id="T6" position="float" orientation="portrait"><label>Table 6.</label><caption><p>Lengths (in μm) and proportions of leg segments in <italic><tp:taxon-name><tp:taxon-name-part taxon-name-part-type="genus" reg="Nilothauma">Nilothauma</tp:taxon-name-part> <tp:taxon-name-part taxon-name-part-type="species" reg="leccii">leccii</tp:taxon-name-part></tp:taxon-name></italic> sp. nov., adult male (n = 1).</p></caption><table id="TID0E1MAK" rules="all"><tbody><tr><th rowspan="1" colspan="1"/><th rowspan="1" colspan="1">Fe</th><th rowspan="1" colspan="1">Ti</th><th rowspan="1" colspan="1">ta<sub>1</sub></th><th rowspan="1" colspan="1">ta<sub>2</sub></th><th rowspan="1" colspan="1">ta<sub>3</sub></th><th rowspan="1" colspan="1">ta<sub>4</sub></th></tr><tr><td rowspan="1" colspan="1">p<sub>1</sub></td><td rowspan="1" colspan="1">801</td><td rowspan="1" colspan="1">670</td><td rowspan="1" colspan="1">972</td><td rowspan="1" colspan="1">490</td><td rowspan="1" colspan="1">384</td><td rowspan="1" colspan="1">286</td></tr><tr><td rowspan="1" colspan="1">p<sub>2</sub></td><td rowspan="1" colspan="1">874</td><td rowspan="1" colspan="1">605</td><td rowspan="1" colspan="1">400</td><td rowspan="1" colspan="1">180</td><td rowspan="1" colspan="1">139</td><td rowspan="1" colspan="1">90</td></tr><tr><td rowspan="1" colspan="1">p<sub>3</sub></td><td rowspan="1" colspan="1">964</td><td rowspan="1" colspan="1">989</td><td rowspan="1" colspan="1">596</td><td rowspan="1" colspan="1">302</td><td rowspan="1" colspan="1">261</td><td rowspan="1" colspan="1">155</td></tr><tr><td rowspan="1" colspan="1"/><td rowspan="1" colspan="1">
                      <bold>ta<sub>5</sub></bold>
                    </td><td rowspan="1" colspan="1">
                      <bold>LR</bold>
                    </td><td rowspan="1" colspan="1">
                      <bold>BV</bold>
                    </td><td rowspan="1" colspan="1">
                      <bold>SV</bold>
                    </td><td rowspan="1" colspan="1">
                      <bold>BR</bold>
                    </td><td rowspan="1" colspan="1"/></tr><tr><td rowspan="1" colspan="1">p<sub>1</sub></td><td rowspan="1" colspan="1">139</td><td rowspan="1" colspan="1">1.45</td><td rowspan="1" colspan="1">1.88</td><td rowspan="1" colspan="1">1.51</td><td rowspan="1" colspan="1">1.7</td><td rowspan="1" colspan="1"/></tr><tr><td rowspan="1" colspan="1">p<sub>2</sub></td><td rowspan="1" colspan="1">65</td><td rowspan="1" colspan="1">0.66</td><td rowspan="1" colspan="1">3.97</td><td rowspan="1" colspan="1">3.69</td><td rowspan="1" colspan="1">4.3</td><td rowspan="1" colspan="1"/></tr><tr><td rowspan="1" colspan="1">p<sub>3</sub></td><td rowspan="1" colspan="1">98</td><td rowspan="1" colspan="1">0.60</td><td rowspan="1" colspan="1">3.09</td><td rowspan="1" colspan="1">3.27</td><td rowspan="1" colspan="1">4.8</td><td rowspan="1" colspan="1"/></tr></tbody></table></table-wrap><p><bold><italic>Hypopygium</italic></bold> (Fig. <xref ref-type="fig" rid="F7">7A, B</xref>). Tergite IX without dorsal lobes, posterior margin subtriangular with 7 setae to each side of the anal point. Anal point spatulate, 59 µm long, 10 µm wide basally, 17 µm wide medially. Tergite bands not continuous. Laterosternite IX with 4 setae. Phallapodeme 61 µm long; transverse sternapodeme 35 µm long. Gonocoxite 171 µm long. Inferior volsella weakly curved, 113 µm long, 15 µm wide subapically, with microtrichia and 7 strong, apically split setae. Superior volsella leaf-shaped, 69 µm long, 10 µm wide at base, 23 µm wide medially, covered with microtrichia and with few weak setae ventrally and along inner margin. Median volsella narrow, 48 µm long, covered with microtrichia and with 4 setae on tubercles at apex, setae about 23 µm long. Gonostylus digitiform, strongly setose, 163 µm long, 37 µm wide medially. HR = 1.05. HV = 2.67.</p></tp:treatment-sec><tp:treatment-sec sec-type="Female adult and immatures" id="SECID0EO2AI"><title>Female adult and immatures.</title><p>Unknown.</p></tp:treatment-sec><tp:treatment-sec sec-type="distribution" id="SECID0ET2AI"><title>Distribution</title><p><bold>(Fig. <xref ref-type="fig" rid="F16">16B</xref>).</bold> Only known from São Paulo State in Brazil.</p></tp:treatment-sec><tp:treatment-sec><!--Section generated to contain objects referenced in tp:taxon-treatment.--><fig id="F16" position="float" orientation="portrait"><object-id xmlns:xlink="http://www.w3.org/1999/xlink" content-type="doi" xlink:type="simple">10.3897/zookeys.1033.60686.figure16</object-id><object-id xmlns:xlink="http://www.w3.org/1999/xlink" content-type="arpha" xlink:type="simple">A6AE1330-B98A-597E-A8CD-6A48B4EC78F7</object-id><label>Figure 16.</label><caption><p>Distribution maps of Neotropical <italic><tp:taxon-name><tp:taxon-name-part taxon-name-part-type="genus" reg="Nilothauma">Nilothauma</tp:taxon-name-part></tp:taxon-name></italic> species <bold>A</bold><italic><tp:taxon-name><tp:taxon-name-part taxon-name-part-type="genus" reg="Nilothauma">N.</tp:taxon-name-part> <tp:taxon-name-part taxon-name-part-type="species" reg="hamadae">hamadae</tp:taxon-name-part></tp:taxon-name></italic> sp. nov., <italic><tp:taxon-name><tp:taxon-name-part taxon-name-part-type="genus" reg="Nilothauma">N.</tp:taxon-name-part> <tp:taxon-name-part taxon-name-part-type="species" reg="jupau">jupau</tp:taxon-name-part></tp:taxon-name></italic> sp. nov., <italic><tp:taxon-name><tp:taxon-name-part taxon-name-part-type="genus" reg="Nilothauma">N.</tp:taxon-name-part> <tp:taxon-name-part taxon-name-part-type="species" reg="terena">terena</tp:taxon-name-part></tp:taxon-name></italic> sp. nov., <italic><tp:taxon-name><tp:taxon-name-part taxon-name-part-type="genus" reg="Nilothauma">N.</tp:taxon-name-part> <tp:taxon-name-part taxon-name-part-type="species" reg="yekwana">yekwana</tp:taxon-name-part></tp:taxon-name></italic> sp. nov., <italic><tp:taxon-name><tp:taxon-name-part taxon-name-part-type="genus" reg="Nilothauma">N.</tp:taxon-name-part> <tp:taxon-name-part taxon-name-part-type="species" reg="complicatum">complicatum</tp:taxon-name-part></tp:taxon-name></italic> Mendes &amp; Andersen, 2009 <bold>B</bold><italic><tp:taxon-name><tp:taxon-name-part taxon-name-part-type="genus" reg="Nilothauma">N.</tp:taxon-name-part> <tp:taxon-name-part taxon-name-part-type="species" reg="leccii">leccii</tp:taxon-name-part></tp:taxon-name></italic> sp. nov., <italic><tp:taxon-name><tp:taxon-name-part taxon-name-part-type="genus" reg="Nilothauma">N.</tp:taxon-name-part> <tp:taxon-name-part taxon-name-part-type="species" reg="marianoi">marianoi</tp:taxon-name-part></tp:taxon-name></italic> sp. nov., <italic><tp:taxon-name><tp:taxon-name-part taxon-name-part-type="genus" reg="Nilothauma">N.</tp:taxon-name-part> <tp:taxon-name-part taxon-name-part-type="species" reg="mateusi">mateusi</tp:taxon-name-part></tp:taxon-name></italic> sp. nov., <italic><tp:taxon-name><tp:taxon-name-part taxon-name-part-type="genus" reg="Nilothauma">N.</tp:taxon-name-part> <tp:taxon-name-part taxon-name-part-type="species" reg="txukuyana">txukuyana</tp:taxon-name-part></tp:taxon-name></italic> sp. nov., <italic><tp:taxon-name><tp:taxon-name-part taxon-name-part-type="genus" reg="Nilothauma">N.</tp:taxon-name-part> <tp:taxon-name-part taxon-name-part-type="species" reg="maya">maya</tp:taxon-name-part></tp:taxon-name></italic> sp. nov. <bold>C</bold><italic><tp:taxon-name><tp:taxon-name-part taxon-name-part-type="genus" reg="Nilothauma">N.</tp:taxon-name-part> <tp:taxon-name-part taxon-name-part-type="species" reg="karitiana">karitiana</tp:taxon-name-part></tp:taxon-name></italic> sp. nov., <italic><tp:taxon-name><tp:taxon-name-part taxon-name-part-type="genus" reg="Nilothauma">N.</tp:taxon-name-part> <tp:taxon-name-part taxon-name-part-type="species" reg="duena">duena</tp:taxon-name-part></tp:taxon-name></italic> Roback, 1960, <italic><tp:taxon-name><tp:taxon-name-part taxon-name-part-type="genus" reg="Nilothauma">N.</tp:taxon-name-part> <tp:taxon-name-part taxon-name-part-type="species" reg="calori">calori</tp:taxon-name-part></tp:taxon-name></italic> Mendes &amp; Andersen, 2009 <bold>D</bold><italic><tp:taxon-name><tp:taxon-name-part taxon-name-part-type="genus" reg="Nilothauma">N.</tp:taxon-name-part> <tp:taxon-name-part taxon-name-part-type="species" reg="werekena">werekena</tp:taxon-name-part></tp:taxon-name></italic> sp. nov., <italic><tp:taxon-name><tp:taxon-name-part taxon-name-part-type="genus" reg="Nilothauma">N.</tp:taxon-name-part> <tp:taxon-name-part taxon-name-part-type="species" reg="zitoi">zitoi</tp:taxon-name-part></tp:taxon-name></italic> Mendes &amp; Andersen, 2009, <italic><tp:taxon-name><tp:taxon-name-part taxon-name-part-type="genus" reg="Nilothauma">N.</tp:taxon-name-part> <tp:taxon-name-part taxon-name-part-type="species" reg="strebulosum">strebulosum</tp:taxon-name-part></tp:taxon-name></italic> (Adam &amp; Sæther, 2000).</p></caption><graphic xmlns:xlink="http://www.w3.org/1999/xlink" xlink:href="zookeys-1033-081-g016.jpg" position="float" orientation="portrait" xlink:type="simple" id="oo_534709.jpg"><uri content-type="original_file" xlink:type="simple">https://binary.pensoft.net/fig/534709</uri></graphic></fig></tp:treatment-sec></tp:taxon-treatment>
