# Supplementary material for: Neotropical Nilothauma Kieffer, 1921 (Diptera, Chironomidae): Key, eleven new species, re-descriptions, new combination and new records
Source: Zookeys. 2021 Apr 22;1033:81–125. doi: 10.3897/zookeys.1033.60686 (PMC8084852; doi:10.3897/zookeys.1033.60686)
Supplement: XML Treatment for Nilothauma mateusi [file zookeys.1033.60686-treatment17.xml]

<!DOCTYPE tp:taxon-treatment
  PUBLIC "-//TaxonX//DTD Taxonomic Treatment Publishing DTD v0 20100105//EN" "tax-treatment-NSO.dtd">
<tp:taxon-treatment xmlns:tp="http://www.plazi.org/taxpub"><tp:treatment-meta><kwd-group><label>Taxon classification</label><kwd><named-content xmlns:xlink="http://www.w3.org/1999/xlink" content-type="kingdom">Animalia</named-content></kwd><kwd><named-content xmlns:xlink="http://www.w3.org/1999/xlink" content-type="order">Diptera</named-content></kwd><kwd><named-content xmlns:xlink="http://www.w3.org/1999/xlink" content-type="family">Chironomidae</named-content></kwd></kwd-group><mixed-citation publication-type="journal"><person-group><name><surname>Pinho</surname><given-names>Luiz Carlos</given-names></name><name><surname>Andersen</surname><given-names>Trond</given-names></name></person-group><article-title>Neotropical <italic><tp:taxon-name><tp:taxon-name-part taxon-name-part-type="genus" reg="Nilothauma">Nilothauma</tp:taxon-name-part></tp:taxon-name></italic> Kieffer, 1921 (<tp:taxon-name><tp:taxon-name-part taxon-name-part-type="order">Diptera</tp:taxon-name-part></tp:taxon-name>, <tp:taxon-name><tp:taxon-name-part taxon-name-part-type="family">Chironomidae</tp:taxon-name-part></tp:taxon-name>): Key, eleven new species, re-descriptions, new combination and new records</article-title><source>Zookeys</source><day>22</day><month>4</month><year>2021</year><volume>1033</volume><fpage>81</fpage><lpage>125</lpage><pub-id pub-id-type="doi">10.3897/zookeys.1033.60686</pub-id></mixed-citation></tp:treatment-meta><tp:nomenclature><tp:taxon-name><object-id xmlns:xlink="http://www.w3.org/1999/xlink" content-type="arpha" xlink:type="simple">782674F3-D5A6-59FF-BE64-E4A6F7613293</object-id>
              <tp:taxon-name-part taxon-name-part-type="genus" reg="Nilothauma">Nilothauma</tp:taxon-name-part>
              <tp:taxon-name-part taxon-name-part-type="species" reg="mateusi">mateusi</tp:taxon-name-part>
              <object-id xmlns:xlink="http://www.w3.org/1999/xlink" content-type="zoobank" xlink:type="simple">http://zoobank.org/679EA037-9083-4F6D-9460-3F9F8E590EA2</object-id>
            </tp:taxon-name><tp:taxon-status xmlns:xlink="http://www.w3.org/1999/xlink" xlink:type="simple">sp. nov.</tp:taxon-status><xref ref-type="fig" rid="F9">Figures 9A, B</xref><xref ref-type="fig" rid="F16">; 16B</xref></tp:nomenclature><tp:treatment-sec sec-type="type material" id="SECID0EILBI"><title>Type material.</title><p><bold><italic>Holotype</italic></bold> male, slide-mounted: Brazil, Mato Grosso, Nova Xavantina, Fazenda Sr. Queté, Córrego Cachoeira, <named-content xmlns:xlink="http://www.w3.org/1999/xlink" content-type="dwc:verbatimCoordinates" xlink:type="simple"><named-content content-type="geo-json" specific-use="{&#34;type&#34;:&#34;Point&#34;,&#34;coordinates&#34;:[-52.523250,-14.546950]}" id="NCID0EWLBI" xlink:type="simple">14°32.817'S, 52°31.395'W</named-content></named-content>, 16.x.2007, light trap, L.C. Pinho, S. Mateus, L. Torati &amp; F.R. Silva leg. (<abbrev xmlns:xlink="http://www.w3.org/1999/xlink" content-type="institution" xlink:title="Entomological Collection of the Federal University of Santa Catarina" id="ABBRID0E2LBI" xlink:type="simple">UFSC</abbrev>).</p></tp:treatment-sec><tp:treatment-sec sec-type="etymology" id="SECID0EAMBI"><title>Etymology.</title><p>The specific epithet is a noun in the genitive case honouring Sidnei Mateus, for his friendship and prolific fieldwork.</p></tp:treatment-sec><tp:treatment-sec sec-type="description" id="SECID0EFMBI"><title>Diagnostic characters.</title><p>The male can be distinguished from its congeners by the combination of: wing without markings; tergite IX with pair of rounded lobes submedially with about 14 long setae; anal point parallel-sided; superior volsella small, subtriangular, projecting medially, with 2 setae on tubercles apically.</p><fig id="F9" position="float" orientation="portrait"><object-id xmlns:xlink="http://www.w3.org/1999/xlink" content-type="doi" xlink:type="simple">10.3897/zookeys.1033.60686.figure9</object-id><object-id xmlns:xlink="http://www.w3.org/1999/xlink" content-type="arpha" xlink:type="simple">AA6B4ABE-D1FA-51BA-9084-AC18109F2581</object-id><label>Figure 9.</label><caption><p><italic><tp:taxon-name><tp:taxon-name-part taxon-name-part-type="genus" reg="Nilothauma">Nilothauma</tp:taxon-name-part> <tp:taxon-name-part taxon-name-part-type="species" reg="mateusi">mateusi</tp:taxon-name-part></tp:taxon-name></italic> sp. nov. adult male <bold>A</bold> hypopygium, dorsal view <bold>B</bold> hypopygium with anal point and tergite IX removed, dorsal aspect to the left and ventral aspect to the right.</p></caption><graphic xmlns:xlink="http://www.w3.org/1999/xlink" xlink:href="zookeys-1033-081-g009.jpg" position="float" orientation="portrait" xlink:type="simple" id="oo_534702.jpg"><uri content-type="original_file" xlink:type="simple">https://binary.pensoft.net/fig/534702</uri></graphic></fig></tp:treatment-sec><tp:treatment-sec sec-type="description" id="SECID0EGNBI"><title>Description.</title><p><bold>Male imago (n = 1).</bold> Total length 2.09 mm. Wing length 0.87 mm. Total length/wing length 2.40. Wing length/length of profemur 2.41.</p><p><bold><italic>Colouration</italic>.</bold> Thorax and legs brown, abdomen light brown. Wing membrane without dark markings.</p><p><bold><italic>Antenna</italic>.</bold><abbrev xmlns:xlink="http://www.w3.org/1999/xlink" xlink:title="antennal ratios" id="ABBRID0E3NBI" xlink:type="simple">AR</abbrev> = 0.19. Thirteenth flagellomere 82 µm long.</p><p><bold><italic>Head</italic>.</bold> Temporal setae 7 in single row. Clypeus with 9 setae. Tentorium 55 µm long, maximum width 12 µm. Stipes not measurable. Palp segment I–III lengths (in µm): 21, 19, 55; remaining palp segments lost. Third palpomere with 2 sensilla clavata subapically, longest about 10 µm.</p><p><bold><italic>Thorax</italic>.</bold> Dorsocentrals 8 in single row, acrostichals 6, prealars 2. Scutellum with 2 setae.</p><p><bold><italic>Wing</italic>.</bold><abbrev xmlns:xlink="http://www.w3.org/1999/xlink" xlink:title="venarum ratio" id="ABBRID0EVOBI" xlink:type="simple">VR</abbrev> = 1.64. Brachiolum with 1 seta, R with 6 setae, R<sub>1</sub> with 2 setae, R<sub>4+5</sub> with 4 setae, remaining veins bare.</p><p><bold><italic>Legs</italic>.</bold> Spur of fore tibia 37 µm long including 18 µm long scale. Mid-tibia with 1 spur, 23 µm long; hind tibia with 2 spurs, 19 and 28 µm long. Combs of mid-tibia 14 µm long, of hind tibia 17 µm long. Width at apex of fore tibia 29 µm, of mid-tibia 30 µm, of hind tibia 33 µm. Lengths and proportions of legs as in Table <xref ref-type="table" rid="T8">8</xref>.</p><table-wrap id="T8" position="float" orientation="portrait"><label>Table 8.</label><caption><p>Lengths (in μm) and proportions of leg segments in <italic><tp:taxon-name><tp:taxon-name-part taxon-name-part-type="genus" reg="Nilothauma">Nilothauma</tp:taxon-name-part> <tp:taxon-name-part taxon-name-part-type="species" reg="mateusi">mateusi</tp:taxon-name-part></tp:taxon-name></italic> sp. nov., adult male (n = 1).</p></caption><table id="TID0EPDBK" rules="all"><tbody><tr><th rowspan="1" colspan="1"/><th rowspan="1" colspan="1">Fe</th><th rowspan="1" colspan="1">Ti</th><th rowspan="1" colspan="1">ta<sub>1</sub></th><th rowspan="1" colspan="1">ta<sub>2</sub></th><th rowspan="1" colspan="1">ta<sub>3</sub></th><th rowspan="1" colspan="1">ta<sub>4</sub></th></tr><tr><td rowspan="1" colspan="1">p<sub>1</sub></td><td rowspan="1" colspan="1">360</td><td rowspan="1" colspan="1">272</td><td rowspan="1" colspan="1">340</td><td rowspan="1" colspan="1">136</td><td rowspan="1" colspan="1">112</td><td rowspan="1" colspan="1">68</td></tr><tr><td rowspan="1" colspan="1">p<sub>2</sub></td><td rowspan="1" colspan="1">352</td><td rowspan="1" colspan="1">248</td><td rowspan="1" colspan="1">140</td><td rowspan="1" colspan="1">64</td><td rowspan="1" colspan="1">52</td><td rowspan="1" colspan="1">32</td></tr><tr><td rowspan="1" colspan="1">p<sub>3</sub></td><td rowspan="1" colspan="1">416</td><td rowspan="1" colspan="1">392</td><td rowspan="1" colspan="1">208</td><td rowspan="1" colspan="1">108</td><td rowspan="1" colspan="1">112</td><td rowspan="1" colspan="1">72</td></tr><tr><td rowspan="1" colspan="1"/><td rowspan="1" colspan="1">
                      <bold>ta<sub>5</sub></bold>
                    </td><td rowspan="1" colspan="1">
                      <bold>LR</bold>
                    </td><td rowspan="1" colspan="1">
                      <bold>BV</bold>
                    </td><td rowspan="1" colspan="1">
                      <bold>SV</bold>
                    </td><td rowspan="1" colspan="1">
                      <bold>BR</bold>
                    </td><td rowspan="1" colspan="1"/></tr><tr><td rowspan="1" colspan="1">p<sub>1</sub></td><td rowspan="1" colspan="1">40</td><td rowspan="1" colspan="1">1.25</td><td rowspan="1" colspan="1">2.73</td><td rowspan="1" colspan="1">1.86</td><td rowspan="1" colspan="1">2.0</td><td rowspan="1" colspan="1"/></tr><tr><td rowspan="1" colspan="1">p<sub>2</sub></td><td rowspan="1" colspan="1">24</td><td rowspan="1" colspan="1">0.56</td><td rowspan="1" colspan="1">4.30</td><td rowspan="1" colspan="1">4.29</td><td rowspan="1" colspan="1">2.8</td><td rowspan="1" colspan="1"/></tr><tr><td rowspan="1" colspan="1">p<sub>3</sub></td><td rowspan="1" colspan="1">40</td><td rowspan="1" colspan="1">0.53</td><td rowspan="1" colspan="1">3.06</td><td rowspan="1" colspan="1">3.88</td><td rowspan="1" colspan="1">4.6</td><td rowspan="1" colspan="1"/></tr></tbody></table></table-wrap><p><bold><italic>Hypopygium</italic></bold> (Fig. <xref ref-type="fig" rid="F9">9A, B</xref>). Tergite IX with 4 weak setae to each side of the anal point and pair of rounded lobes submedially, each with about 14 long setae, longest about 50 µm long. Anal point parallel-sided with rounded apex, 23 µm long, 12 µm wide basally, 8 µm wide medially. Tergite bands not continuous. Laterosternite IX with 1 seta. Phallapodeme 35 µm long; transverse sternapodeme 19 µm long. Gonocoxite 73 µm long. Inferior volsella straight, 43 µm long, 7 µm wide subapically, with microtrichia and 4 strong apical setae. Superior volsella projecting medially, subtriangular with two apical tubercles, 14 µm long, 7 µm wide at base, 4 µm wide subapically, covered with microtrichia and with 2 apical setae, longest 9 µm long. Median volsella consisting of single strong tubercle, about 12 µm long, with single 10 µm long setae at apex. Gonostylus curved, 101 µm long, 10 µm wide medially, 14 µm wide subapically. HR = 0.72. HV = 2.07.</p></tp:treatment-sec><tp:treatment-sec sec-type="Female adult and immatures" id="SECID0EAXBI"><title>Female adult and immatures.</title><p>Unknown.</p></tp:treatment-sec><tp:treatment-sec sec-type="distribution" id="SECID0EFXBI"><title>Distribution</title><p><bold>(Fig. <xref ref-type="fig" rid="F16">16B</xref>).</bold> Only known from Mato Grosso State in Brazil.</p></tp:treatment-sec><tp:treatment-sec><!--Section generated to contain objects referenced in tp:taxon-treatment.--><fig id="F16" position="float" orientation="portrait"><object-id xmlns:xlink="http://www.w3.org/1999/xlink" content-type="doi" xlink:type="simple">10.3897/zookeys.1033.60686.figure16</object-id><object-id xmlns:xlink="http://www.w3.org/1999/xlink" content-type="arpha" xlink:type="simple">A6AE1330-B98A-597E-A8CD-6A48B4EC78F7</object-id><label>Figure 16.</label><caption><p>Distribution maps of Neotropical <italic><tp:taxon-name><tp:taxon-name-part taxon-name-part-type="genus" reg="Nilothauma">Nilothauma</tp:taxon-name-part></tp:taxon-name></italic> species <bold>A</bold><italic><tp:taxon-name><tp:taxon-name-part taxon-name-part-type="genus" reg="Nilothauma">N.</tp:taxon-name-part> <tp:taxon-name-part taxon-name-part-type="species" reg="hamadae">hamadae</tp:taxon-name-part></tp:taxon-name></italic> sp. nov., <italic><tp:taxon-name><tp:taxon-name-part taxon-name-part-type="genus" reg="Nilothauma">N.</tp:taxon-name-part> <tp:taxon-name-part taxon-name-part-type="species" reg="jupau">jupau</tp:taxon-name-part></tp:taxon-name></italic> sp. nov., <italic><tp:taxon-name><tp:taxon-name-part taxon-name-part-type="genus" reg="Nilothauma">N.</tp:taxon-name-part> <tp:taxon-name-part taxon-name-part-type="species" reg="terena">terena</tp:taxon-name-part></tp:taxon-name></italic> sp. nov., <italic><tp:taxon-name><tp:taxon-name-part taxon-name-part-type="genus" reg="Nilothauma">N.</tp:taxon-name-part> <tp:taxon-name-part taxon-name-part-type="species" reg="yekwana">yekwana</tp:taxon-name-part></tp:taxon-name></italic> sp. nov., <italic><tp:taxon-name><tp:taxon-name-part taxon-name-part-type="genus" reg="Nilothauma">N.</tp:taxon-name-part> <tp:taxon-name-part taxon-name-part-type="species" reg="complicatum">complicatum</tp:taxon-name-part></tp:taxon-name></italic> Mendes &amp; Andersen, 2009 <bold>B</bold><italic><tp:taxon-name><tp:taxon-name-part taxon-name-part-type="genus" reg="Nilothauma">N.</tp:taxon-name-part> <tp:taxon-name-part taxon-name-part-type="species" reg="leccii">leccii</tp:taxon-name-part></tp:taxon-name></italic> sp. nov., <italic><tp:taxon-name><tp:taxon-name-part taxon-name-part-type="genus" reg="Nilothauma">N.</tp:taxon-name-part> <tp:taxon-name-part taxon-name-part-type="species" reg="marianoi">marianoi</tp:taxon-name-part></tp:taxon-name></italic> sp. nov., <italic><tp:taxon-name><tp:taxon-name-part taxon-name-part-type="genus" reg="Nilothauma">N.</tp:taxon-name-part> <tp:taxon-name-part taxon-name-part-type="species" reg="mateusi">mateusi</tp:taxon-name-part></tp:taxon-name></italic> sp. nov., <italic><tp:taxon-name><tp:taxon-name-part taxon-name-part-type="genus" reg="Nilothauma">N.</tp:taxon-name-part> <tp:taxon-name-part taxon-name-part-type="species" reg="txukuyana">txukuyana</tp:taxon-name-part></tp:taxon-name></italic> sp. nov., <italic><tp:taxon-name><tp:taxon-name-part taxon-name-part-type="genus" reg="Nilothauma">N.</tp:taxon-name-part> <tp:taxon-name-part taxon-name-part-type="species" reg="maya">maya</tp:taxon-name-part></tp:taxon-name></italic> sp. nov. <bold>C</bold><italic><tp:taxon-name><tp:taxon-name-part taxon-name-part-type="genus" reg="Nilothauma">N.</tp:taxon-name-part> <tp:taxon-name-part taxon-name-part-type="species" reg="karitiana">karitiana</tp:taxon-name-part></tp:taxon-name></italic> sp. nov., <italic><tp:taxon-name><tp:taxon-name-part taxon-name-part-type="genus" reg="Nilothauma">N.</tp:taxon-name-part> <tp:taxon-name-part taxon-name-part-type="species" reg="duena">duena</tp:taxon-name-part></tp:taxon-name></italic> Roback, 1960, <italic><tp:taxon-name><tp:taxon-name-part taxon-name-part-type="genus" reg="Nilothauma">N.</tp:taxon-name-part> <tp:taxon-name-part taxon-name-part-type="species" reg="calori">calori</tp:taxon-name-part></tp:taxon-name></italic> Mendes &amp; Andersen, 2009 <bold>D</bold><italic><tp:taxon-name><tp:taxon-name-part taxon-name-part-type="genus" reg="Nilothauma">N.</tp:taxon-name-part> <tp:taxon-name-part taxon-name-part-type="species" reg="werekena">werekena</tp:taxon-name-part></tp:taxon-name></italic> sp. nov., <italic><tp:taxon-name><tp:taxon-name-part taxon-name-part-type="genus" reg="Nilothauma">N.</tp:taxon-name-part> <tp:taxon-name-part taxon-name-part-type="species" reg="zitoi">zitoi</tp:taxon-name-part></tp:taxon-name></italic> Mendes &amp; Andersen, 2009, <italic><tp:taxon-name><tp:taxon-name-part taxon-name-part-type="genus" reg="Nilothauma">N.</tp:taxon-name-part> <tp:taxon-name-part taxon-name-part-type="species" reg="strebulosum">strebulosum</tp:taxon-name-part></tp:taxon-name></italic> (Adam &amp; Sæther, 2000).</p></caption><graphic xmlns:xlink="http://www.w3.org/1999/xlink" xlink:href="zookeys-1033-081-g016.jpg" position="float" orientation="portrait" xlink:type="simple" id="oo_534709.jpg"><uri content-type="original_file" xlink:type="simple">https://binary.pensoft.net/fig/534709</uri></graphic></fig></tp:treatment-sec></tp:taxon-treatment>
