# Supplementary material for: Neotropical Nilothauma Kieffer, 1921 (Diptera, Chironomidae): Key, eleven new species, re-descriptions, new combination and new records
Source: Zookeys. 2021 Apr 22;1033:81–125. doi: 10.3897/zookeys.1033.60686 (PMC8084852; doi:10.3897/zookeys.1033.60686)
Supplement: XML Treatment for Nilothauma terena [file zookeys.1033.60686-treatment22.xml]

<!DOCTYPE tp:taxon-treatment
  PUBLIC "-//TaxonX//DTD Taxonomic Treatment Publishing DTD v0 20100105//EN" "tax-treatment-NSO.dtd">
<tp:taxon-treatment xmlns:tp="http://www.plazi.org/taxpub"><tp:treatment-meta><kwd-group><label>Taxon classification</label><kwd><named-content xmlns:xlink="http://www.w3.org/1999/xlink" content-type="kingdom">Animalia</named-content></kwd><kwd><named-content xmlns:xlink="http://www.w3.org/1999/xlink" content-type="order">Diptera</named-content></kwd><kwd><named-content xmlns:xlink="http://www.w3.org/1999/xlink" content-type="family">Chironomidae</named-content></kwd></kwd-group><mixed-citation publication-type="journal"><person-group><name><surname>Pinho</surname><given-names>Luiz Carlos</given-names></name><name><surname>Andersen</surname><given-names>Trond</given-names></name></person-group><article-title>Neotropical <italic><tp:taxon-name><tp:taxon-name-part taxon-name-part-type="genus" reg="Nilothauma">Nilothauma</tp:taxon-name-part></tp:taxon-name></italic> Kieffer, 1921 (<tp:taxon-name><tp:taxon-name-part taxon-name-part-type="order">Diptera</tp:taxon-name-part></tp:taxon-name>, <tp:taxon-name><tp:taxon-name-part taxon-name-part-type="family">Chironomidae</tp:taxon-name-part></tp:taxon-name>): Key, eleven new species, re-descriptions, new combination and new records</article-title><source>Zookeys</source><day>22</day><month>4</month><year>2021</year><volume>1033</volume><fpage>81</fpage><lpage>125</lpage><pub-id pub-id-type="doi">10.3897/zookeys.1033.60686</pub-id></mixed-citation></tp:treatment-meta><tp:nomenclature><tp:taxon-name><object-id xmlns:xlink="http://www.w3.org/1999/xlink" content-type="arpha" xlink:type="simple">622463DF-AC49-5E3A-AD57-3B1BC84A1198</object-id>
              <tp:taxon-name-part taxon-name-part-type="genus" reg="Nilothauma">Nilothauma</tp:taxon-name-part>
              <tp:taxon-name-part taxon-name-part-type="species" reg="terena">terena</tp:taxon-name-part>
              <object-id xmlns:xlink="http://www.w3.org/1999/xlink" content-type="zoobank" xlink:type="simple">http://zoobank.org/140D5884-DBE1-403A-AD55-6AD631840573</object-id>
            </tp:taxon-name><tp:taxon-status xmlns:xlink="http://www.w3.org/1999/xlink" xlink:type="simple">sp. nov.</tp:taxon-status><xref ref-type="fig" rid="F11">Figures 11A, B</xref><xref ref-type="fig" rid="F12">, 12A–H</xref><xref ref-type="fig" rid="F16">, 16A</xref></tp:nomenclature><tp:treatment-sec sec-type="type material" id="SECID0EGPCI"><title>Type material.</title><p><bold><italic>Holotype</italic></bold> male with larval and pupal exuvia, slide-mounted: Brazil, São Paulo, São Carlos, Campus UFSCar, Córrego do Fazzari, <named-content xmlns:xlink="http://www.w3.org/1999/xlink" content-type="dwc:verbatimCoordinates" xlink:type="simple"><named-content content-type="geo-json" specific-use="{&#34;type&#34;:&#34;Point&#34;,&#34;coordinates&#34;:[-47.900000,-21.983333]}" id="NCID0EUPCI" xlink:type="simple">21°59'S, 47°54'W</named-content></named-content>, 11.ix.2008, L.C. Pinho &amp; F.L. Silva leg. (<abbrev xmlns:xlink="http://www.w3.org/1999/xlink" content-type="institution" xlink:title="Entomological Collection of the Federal University of Santa Catarina" id="ABBRID0EZPCI" xlink:type="simple">UFSC</abbrev>).</p></tp:treatment-sec><tp:treatment-sec sec-type="etymology" id="SECID0E5PCI"><title>Etymology.</title><p>The specific epithet honours the Terena indigenous people from São Paulo State (Brazil). The name is to be regarded as a noun in apposition.</p></tp:treatment-sec><tp:treatment-sec sec-type="description" id="SECID0EDQCI"><title>Diagnostic characters.</title><p>The male can be distinguished from its congeners by having tergite IX with broadly rounded posterior margin without anal point, with anterolateral thorns, with dorsolateral lobes with few, strong setae and posteriolateral, narrowly subtriangular projection. The pupa can be recognised by having long, taeniate frontal setae and sternite I with extensive shagreen. The larva can be recognised by apparently having antenna with five segments only and by having mentum and inner teeth of mandible somewhat darker pigmented.</p><fig id="F11" position="float" orientation="portrait"><object-id xmlns:xlink="http://www.w3.org/1999/xlink" content-type="doi" xlink:type="simple">10.3897/zookeys.1033.60686.figure11</object-id><object-id xmlns:xlink="http://www.w3.org/1999/xlink" content-type="arpha" xlink:type="simple">5BCE80E5-7BC1-5BFE-A209-3277160FBBF3</object-id><label>Figure 11.</label><caption><p><italic><tp:taxon-name><tp:taxon-name-part taxon-name-part-type="genus" reg="Nilothauma">Nilothauma</tp:taxon-name-part> <tp:taxon-name-part taxon-name-part-type="species" reg="terena">terena</tp:taxon-name-part></tp:taxon-name></italic> sp. nov. adult male <bold>A</bold> hypopygium, dorsal view <bold>B</bold> hypopygium with d tergite IX removed, dorsal aspect to the left and ventral aspect to the right.</p></caption><graphic xmlns:xlink="http://www.w3.org/1999/xlink" xlink:href="zookeys-1033-081-g011.jpg" position="float" orientation="portrait" xlink:type="simple" id="oo_534704.jpg"><uri content-type="original_file" xlink:type="simple">https://binary.pensoft.net/fig/534704</uri></graphic></fig></tp:treatment-sec><tp:treatment-sec sec-type="description" id="SECID0EERCI"><title>Description.</title><p><bold>Male imago (n = 1).</bold> Total length 2.67 mm. Wing length 1.21 mm. Total length/wing length 2.21. Wing length/length of profemur 2.11.</p><p><bold><italic>Colouration</italic>.</bold> Thorax and legs brown, abdomen light brown. Wing membrane without dark markings.</p><p><bold><italic>Antenna</italic>.</bold><abbrev xmlns:xlink="http://www.w3.org/1999/xlink" xlink:title="antennal ratios" id="ABBRID0E1RCI" xlink:type="simple">AR</abbrev> = 0.21. Thirteenth flagellomere 120 µm long.</p><p><bold><italic>Head</italic>.</bold> Temporal setae 5 in single row. Clypeus with 13 setae. Tentorium 62 µm long, maximum width 15 µm. Stipes not measurable. Palp segment lengths (in µm): 20, 23, 57, 92, 106. Third palpomere with 2 sensilla clavata subapically, longest about 25 µm. Fifth palpomere/third palpomere 1.87.</p><p><bold><italic>Thorax</italic>.</bold> Dorsocentrals 5 in single row, acrostichals 4, prealars 2. Scutellum with 2 setae.</p><p><bold><italic>Wing</italic>.</bold><abbrev xmlns:xlink="http://www.w3.org/1999/xlink" xlink:title="venarum ratio" id="ABBRID0ETSCI" xlink:type="simple">VR</abbrev> = 1.46. Brachiolum with 1 seta, R with 6 setae, R<sub>1</sub> with 1 seta, R<sub>4+5</sub> with 1 apical seta, remaining veins bare.</p><p><bold><italic>Legs</italic>.</bold> Spur of fore tibia 62 µm long including 32 µm long scale. Mid-leg missing; hind tibia with 2 spurs, 28 and 46 µm long. Combs of hind tibia 18 µm long. Width at apex of fore tibia 37 µm, of hind tibia 39 µm. Lengths and proportions of legs as in Table <xref ref-type="table" rid="T10">10</xref>.</p><table-wrap id="T10" position="float" orientation="portrait"><label>Table 10.</label><caption><p>Lengths (in μm) and proportions of leg segments in <italic><tp:taxon-name><tp:taxon-name-part taxon-name-part-type="genus" reg="Nilothauma">Nilothauma</tp:taxon-name-part> <tp:taxon-name-part taxon-name-part-type="species" reg="terena">terena</tp:taxon-name-part></tp:taxon-name></italic> sp. nov., adult male (n = 1).</p></caption><table id="TID0ELZBK" rules="all"><tbody><tr><td rowspan="1" colspan="1"/><td rowspan="1" colspan="1">
                      <bold>Fe</bold>
                    </td><td rowspan="1" colspan="1">
                      <bold>Ti</bold>
                    </td><td rowspan="1" colspan="1">
                      <bold>ta<sub>1</sub></bold>
                    </td><td rowspan="1" colspan="1">
                      <bold>ta<sub>2</sub></bold>
                    </td><td rowspan="1" colspan="1">
                      <bold>ta<sub>3</sub></bold>
                    </td><td rowspan="1" colspan="1">
                      <bold>ta<sub>4</sub></bold>
                    </td></tr><tr><td rowspan="1" colspan="1">p<sub>1</sub></td><td rowspan="1" colspan="1">572</td><td rowspan="1" colspan="1">359</td><td rowspan="1" colspan="1">–</td><td rowspan="1" colspan="1">–</td><td rowspan="1" colspan="1">–</td><td rowspan="1" colspan="1">–</td></tr><tr><td rowspan="1" colspan="1">p<sub>2</sub></td><td rowspan="1" colspan="1">–</td><td rowspan="1" colspan="1">–</td><td rowspan="1" colspan="1">–</td><td rowspan="1" colspan="1">–</td><td rowspan="1" colspan="1">–</td><td rowspan="1" colspan="1">–</td></tr><tr><td rowspan="1" colspan="1">p<sub>3</sub></td><td rowspan="1" colspan="1">563</td><td rowspan="1" colspan="1">574</td><td rowspan="1" colspan="1">310</td><td rowspan="1" colspan="1">155</td><td rowspan="1" colspan="1">147</td><td rowspan="1" colspan="1">90</td></tr><tr><td rowspan="1" colspan="1"/><td rowspan="1" colspan="1">
                      <bold>ta<sub>5</sub></bold>
                    </td><td rowspan="1" colspan="1">
                      <bold>LR</bold>
                    </td><td rowspan="1" colspan="1">
                      <bold>BV</bold>
                    </td><td rowspan="1" colspan="1">
                      <bold>SV</bold>
                    </td><td rowspan="1" colspan="1">
                      <bold>BR</bold>
                    </td><td rowspan="1" colspan="1"/></tr><tr><td rowspan="1" colspan="1">p<sub>1</sub></td><td rowspan="1" colspan="1">–</td><td rowspan="1" colspan="1">–</td><td rowspan="1" colspan="1">–</td><td rowspan="1" colspan="1">–</td><td rowspan="1" colspan="1">–</td><td rowspan="1" colspan="1"/></tr><tr><td rowspan="1" colspan="1">p<sub>2</sub></td><td rowspan="1" colspan="1">–</td><td rowspan="1" colspan="1">–</td><td rowspan="1" colspan="1">–</td><td rowspan="1" colspan="1">–</td><td rowspan="1" colspan="1">–</td><td rowspan="1" colspan="1"/></tr><tr><td rowspan="1" colspan="1">p<sub>3</sub></td><td rowspan="1" colspan="1">49</td><td rowspan="1" colspan="1">0.57</td><td rowspan="1" colspan="1">3.22</td><td rowspan="1" colspan="1">3.58</td><td rowspan="1" colspan="1">7.1</td><td rowspan="1" colspan="1"/></tr></tbody></table></table-wrap><p><bold><italic>Hypopygium</italic></bold> (Fig. <xref ref-type="fig" rid="F11">11A, B</xref>). Tergite IX with rounded posterior margin with altogether 6 marginal setae in two posteriolateral groups; with dorsolateral lobes with 5 strong setae, longest setae 65 µm long; with posteriolateral, narrowly subtriangular projections, 14 µm long, 6 µm wide at base. Tergite band not apparent. Laterosternite IX without setae; with small anteriolateral thorn. Phallapodeme 33 µm long; transverse sternapodeme 11 µm long. Gonocoxite 83 µm long. Inferior volsella digitiform, curved, 55 µm long, 11 µm wide medially, with microtrichia and 12 short setae subapically. Superior volsella 29 µm long, 12 µm wide at base, 13 µm wide medially, covered with microtrichia and with marginal setae. Median volsella subtriangular with 2 apical setae on small tubercles, setae about 6 µm long. Gonostylus weakly curved, 97 µm long, 14 µm wide medially. HR = 0.85. HV = 2.75.</p></tp:treatment-sec><tp:treatment-sec sec-type="Female adult" id="SECID0EQ2CI"><title>Female adult.</title><p>Unknown.</p></tp:treatment-sec><tp:treatment-sec sec-type="Pupa" id="SECID0EV2CI"><title>Pupa</title><p><bold>(n = 1).</bold> Total length 3.59 mm. Exuviae pale brown.</p><p><bold><italic>Cephalothorax</italic></bold> (Fig. <xref ref-type="fig" rid="F12">12A, B</xref>). Frontal apotome (Fig. <xref ref-type="fig" rid="F12">12A</xref>) with few wrinkles, frontal setae taeniate, 154 μm long. Thoracic horn not discernible; basal ring oval, 13 μm in diameter. Scutum with field of few weak tubercles. Antepronotals 2; precorneals 2; dorsocentrals 4, Dc1 39 μm in front of Dc2, Dc2 96 μm in front of Dc3, Dc3 23 μm in front of Dc4.</p><fig id="F12" position="float" orientation="portrait"><object-id xmlns:xlink="http://www.w3.org/1999/xlink" content-type="doi" xlink:type="simple">10.3897/zookeys.1033.60686.figure12</object-id><object-id xmlns:xlink="http://www.w3.org/1999/xlink" content-type="arpha" xlink:type="simple">F2DB4ABD-F758-5523-A350-338E0C4572BB</object-id><label>Figure 12.</label><caption><p><italic><tp:taxon-name><tp:taxon-name-part taxon-name-part-type="genus" reg="Nilothauma">Nilothauma</tp:taxon-name-part> <tp:taxon-name-part taxon-name-part-type="species" reg="terena">terena</tp:taxon-name-part></tp:taxon-name></italic> sp. nov. pupa (<bold>A–E</bold>) and larva (<bold>F–H</bold>) <bold>A</bold> frontal apotome <bold>B</bold> thorax <bold>C</bold> abdomen, dorsal view <bold>D</bold> sternite I <bold>E</bold> paratergite VIII <bold>F</bold> antenna <bold>G</bold> mandible <bold>H</bold> mentum and ventromental plates.</p></caption><graphic xmlns:xlink="http://www.w3.org/1999/xlink" xlink:href="zookeys-1033-081-g012.jpg" position="float" orientation="portrait" xlink:type="simple" id="oo_534705.jpg"><uri content-type="original_file" xlink:type="simple">https://binary.pensoft.net/fig/534705</uri></graphic></fig><p><bold><italic>Abdomen</italic></bold> (Fig. <xref ref-type="fig" rid="F12">12C–E</xref>). Tergite I bare; tergites II–VI with transverse anterior band of somewhat stronger spinules, merging with median field of finer shagreen; anterior band of shagreen on tergite VI separated from posterior shagreen patch; tergite VII with anterior and posterior shagreen patches; tergite VIII with anterior shagreen patch connected with narrow posterior field of finer shagreen; tergite IX bare. Sternite I (Fig. <xref ref-type="fig" rid="F12">12D</xref>) with extensive shagreen; sternite II–VII bare; sternite VIII with narrow, longitudinal field of fine shagreen. Tergite II with 159 μm long row of 36 hooks, each hook about 8 μm long. Conjunctives III/IV and IV/V with spinules extending on to preceding segment. Pedes spurii B weakly developed on segment II. Anal comb 51 μm long, consisting of 3 spurs.</p><p><bold><italic>Abdominal setation</italic>.</bold> Lateral setae on segments I–VIII as: 0, 3, 3, 3, 4, 4, 4, 4; posterior lateral seta on tergite IV and all lateral setae on tergites V–VIII taeniate, remaining setae hair-like. All tergites with 1 pair of O setae.</p><p><bold><italic>Anal lobe</italic>.</bold> As long as broad, with 1 taeniate dorsal setae and complete fringe of 19 taeniae on each side, longest 170 μm. Male genital sac over-reaches anal lobe by 119 μm.</p></tp:treatment-sec><tp:treatment-sec sec-type="Fourth instar larva" id="SECID0EV5CI"><title>Fourth instar larva</title><p><bold>(n = 1)</bold>. Head capsule 228 μm long. Postmentum 145 μm long.</p><p><bold><italic>Head</italic>.</bold> Antenna (Fig. <xref ref-type="fig" rid="F12">12F</xref>) apparently with five segments only, length of antennal segments (in μm): 19, 10, 4, 11, 6. <abbrev xmlns:xlink="http://www.w3.org/1999/xlink" xlink:title="antennal ratios" id="ABBRID0EI6CI" xlink:type="simple">AR</abbrev> = 0.61. Basal antennal segment 10 μm wide; blade 32 μm long; accessory blade about 5 μm long. Premandible not measurable, teeth not discernible. Mandible (Fig. <xref ref-type="fig" rid="F12">12G</xref>) 69 μm long, seta subdentalis 19 μm long, inner teeth somewhat darker pigmented. Mentum (Fig. <xref ref-type="fig" rid="F12">12H</xref>) somewhat darker pigmented, 41 μm wide; middle part 10 μm wide with 2 minute inner teeth and pair of slightly larger lateral teeth; with 6 pairs of pointed, medially curved lateral teeth. Ventromental plates 98 μm wide, medially separated by 10 μm. Seta submenti 46 μm long.</p><p><bold><italic>Abdomen</italic>.</bold> Lost.</p></tp:treatment-sec><tp:treatment-sec sec-type="distribution" id="SECID0E26CI"><title>Distribution</title><p><bold>(Fig. <xref ref-type="fig" rid="F16">16A</xref>).</bold> Known from São Paulo State, south-eastern Brazil.</p></tp:treatment-sec><tp:treatment-sec><!--Section generated to contain objects referenced in tp:taxon-treatment.--><fig id="F16" position="float" orientation="portrait"><object-id xmlns:xlink="http://www.w3.org/1999/xlink" content-type="doi" xlink:type="simple">10.3897/zookeys.1033.60686.figure16</object-id><object-id xmlns:xlink="http://www.w3.org/1999/xlink" content-type="arpha" xlink:type="simple">A6AE1330-B98A-597E-A8CD-6A48B4EC78F7</object-id><label>Figure 16.</label><caption><p>Distribution maps of Neotropical <italic><tp:taxon-name><tp:taxon-name-part taxon-name-part-type="genus" reg="Nilothauma">Nilothauma</tp:taxon-name-part></tp:taxon-name></italic> species <bold>A</bold><italic><tp:taxon-name><tp:taxon-name-part taxon-name-part-type="genus" reg="Nilothauma">N.</tp:taxon-name-part> <tp:taxon-name-part taxon-name-part-type="species" reg="hamadae">hamadae</tp:taxon-name-part></tp:taxon-name></italic> sp. nov., <italic><tp:taxon-name><tp:taxon-name-part taxon-name-part-type="genus" reg="Nilothauma">N.</tp:taxon-name-part> <tp:taxon-name-part taxon-name-part-type="species" reg="jupau">jupau</tp:taxon-name-part></tp:taxon-name></italic> sp. nov., <italic><tp:taxon-name><tp:taxon-name-part taxon-name-part-type="genus" reg="Nilothauma">N.</tp:taxon-name-part> <tp:taxon-name-part taxon-name-part-type="species" reg="terena">terena</tp:taxon-name-part></tp:taxon-name></italic> sp. nov., <italic><tp:taxon-name><tp:taxon-name-part taxon-name-part-type="genus" reg="Nilothauma">N.</tp:taxon-name-part> <tp:taxon-name-part taxon-name-part-type="species" reg="yekwana">yekwana</tp:taxon-name-part></tp:taxon-name></italic> sp. nov., <italic><tp:taxon-name><tp:taxon-name-part taxon-name-part-type="genus" reg="Nilothauma">N.</tp:taxon-name-part> <tp:taxon-name-part taxon-name-part-type="species" reg="complicatum">complicatum</tp:taxon-name-part></tp:taxon-name></italic> Mendes &amp; Andersen, 2009 <bold>B</bold><italic><tp:taxon-name><tp:taxon-name-part taxon-name-part-type="genus" reg="Nilothauma">N.</tp:taxon-name-part> <tp:taxon-name-part taxon-name-part-type="species" reg="leccii">leccii</tp:taxon-name-part></tp:taxon-name></italic> sp. nov., <italic><tp:taxon-name><tp:taxon-name-part taxon-name-part-type="genus" reg="Nilothauma">N.</tp:taxon-name-part> <tp:taxon-name-part taxon-name-part-type="species" reg="marianoi">marianoi</tp:taxon-name-part></tp:taxon-name></italic> sp. nov., <italic><tp:taxon-name><tp:taxon-name-part taxon-name-part-type="genus" reg="Nilothauma">N.</tp:taxon-name-part> <tp:taxon-name-part taxon-name-part-type="species" reg="mateusi">mateusi</tp:taxon-name-part></tp:taxon-name></italic> sp. nov., <italic><tp:taxon-name><tp:taxon-name-part taxon-name-part-type="genus" reg="Nilothauma">N.</tp:taxon-name-part> <tp:taxon-name-part taxon-name-part-type="species" reg="txukuyana">txukuyana</tp:taxon-name-part></tp:taxon-name></italic> sp. nov., <italic><tp:taxon-name><tp:taxon-name-part taxon-name-part-type="genus" reg="Nilothauma">N.</tp:taxon-name-part> <tp:taxon-name-part taxon-name-part-type="species" reg="maya">maya</tp:taxon-name-part></tp:taxon-name></italic> sp. nov. <bold>C</bold><italic><tp:taxon-name><tp:taxon-name-part taxon-name-part-type="genus" reg="Nilothauma">N.</tp:taxon-name-part> <tp:taxon-name-part taxon-name-part-type="species" reg="karitiana">karitiana</tp:taxon-name-part></tp:taxon-name></italic> sp. nov., <italic><tp:taxon-name><tp:taxon-name-part taxon-name-part-type="genus" reg="Nilothauma">N.</tp:taxon-name-part> <tp:taxon-name-part taxon-name-part-type="species" reg="duena">duena</tp:taxon-name-part></tp:taxon-name></italic> Roback, 1960, <italic><tp:taxon-name><tp:taxon-name-part taxon-name-part-type="genus" reg="Nilothauma">N.</tp:taxon-name-part> <tp:taxon-name-part taxon-name-part-type="species" reg="calori">calori</tp:taxon-name-part></tp:taxon-name></italic> Mendes &amp; Andersen, 2009 <bold>D</bold><italic><tp:taxon-name><tp:taxon-name-part taxon-name-part-type="genus" reg="Nilothauma">N.</tp:taxon-name-part> <tp:taxon-name-part taxon-name-part-type="species" reg="werekena">werekena</tp:taxon-name-part></tp:taxon-name></italic> sp. nov., <italic><tp:taxon-name><tp:taxon-name-part taxon-name-part-type="genus" reg="Nilothauma">N.</tp:taxon-name-part> <tp:taxon-name-part taxon-name-part-type="species" reg="zitoi">zitoi</tp:taxon-name-part></tp:taxon-name></italic> Mendes &amp; Andersen, 2009, <italic><tp:taxon-name><tp:taxon-name-part taxon-name-part-type="genus" reg="Nilothauma">N.</tp:taxon-name-part> <tp:taxon-name-part taxon-name-part-type="species" reg="strebulosum">strebulosum</tp:taxon-name-part></tp:taxon-name></italic> (Adam &amp; Sæther, 2000).</p></caption><graphic xmlns:xlink="http://www.w3.org/1999/xlink" xlink:href="zookeys-1033-081-g016.jpg" position="float" orientation="portrait" xlink:type="simple" id="oo_534709.jpg"><uri content-type="original_file" xlink:type="simple">https://binary.pensoft.net/fig/534709</uri></graphic></fig></tp:treatment-sec></tp:taxon-treatment>
