# Supplementary material for: Neotropical Nilothauma Kieffer, 1921 (Diptera, Chironomidae): Key, eleven new species, re-descriptions, new combination and new records
Source: Zookeys. 2021 Apr 22;1033:81–125. doi: 10.3897/zookeys.1033.60686 (PMC8084852; doi:10.3897/zookeys.1033.60686)
Supplement: XML Treatment for Nilothauma txukuyana [file zookeys.1033.60686-treatment23.xml]

<!DOCTYPE tp:taxon-treatment
  PUBLIC "-//TaxonX//DTD Taxonomic Treatment Publishing DTD v0 20100105//EN" "tax-treatment-NSO.dtd">
<tp:taxon-treatment xmlns:tp="http://www.plazi.org/taxpub"><tp:treatment-meta><kwd-group><label>Taxon classification</label><kwd><named-content xmlns:xlink="http://www.w3.org/1999/xlink" content-type="kingdom">Animalia</named-content></kwd><kwd><named-content xmlns:xlink="http://www.w3.org/1999/xlink" content-type="order">Diptera</named-content></kwd><kwd><named-content xmlns:xlink="http://www.w3.org/1999/xlink" content-type="family">Chironomidae</named-content></kwd></kwd-group><mixed-citation publication-type="journal"><person-group><name><surname>Pinho</surname><given-names>Luiz Carlos</given-names></name><name><surname>Andersen</surname><given-names>Trond</given-names></name></person-group><article-title>Neotropical <italic><tp:taxon-name><tp:taxon-name-part taxon-name-part-type="genus" reg="Nilothauma">Nilothauma</tp:taxon-name-part></tp:taxon-name></italic> Kieffer, 1921 (<tp:taxon-name><tp:taxon-name-part taxon-name-part-type="order">Diptera</tp:taxon-name-part></tp:taxon-name>, <tp:taxon-name><tp:taxon-name-part taxon-name-part-type="family">Chironomidae</tp:taxon-name-part></tp:taxon-name>): Key, eleven new species, re-descriptions, new combination and new records</article-title><source>Zookeys</source><day>22</day><month>4</month><year>2021</year><volume>1033</volume><fpage>81</fpage><lpage>125</lpage><pub-id pub-id-type="doi">10.3897/zookeys.1033.60686</pub-id></mixed-citation></tp:treatment-meta><tp:nomenclature><tp:taxon-name><object-id xmlns:xlink="http://www.w3.org/1999/xlink" content-type="arpha" xlink:type="simple">2003CFA5-D8EC-578C-92A9-7D7FE307B04B</object-id>
              <tp:taxon-name-part taxon-name-part-type="genus" reg="Nilothauma">Nilothauma</tp:taxon-name-part>
              <tp:taxon-name-part taxon-name-part-type="species" reg="txukuyana">txukuyana</tp:taxon-name-part>
              <object-id xmlns:xlink="http://www.w3.org/1999/xlink" content-type="zoobank" xlink:type="simple">http://zoobank.org/8D8DBE02-E551-48F2-AFD8-DFF0B4263FCE</object-id>
            </tp:taxon-name><tp:taxon-status xmlns:xlink="http://www.w3.org/1999/xlink" xlink:type="simple">sp. nov.</tp:taxon-status><xref ref-type="fig" rid="F13">Figures 13A, B</xref><xref ref-type="fig" rid="F16">, 16B</xref></tp:nomenclature><tp:treatment-sec sec-type="type material" id="SECID0EYBDI"><title>Type material.</title><p><bold><italic>Holotype</italic></bold> male, slide-mounted: Brazil, Pará, Rio Paru do Oeste, Malloca Apicó, 20.iv.1962, at light, E.J. Fittkau leg. (A 366-1, <named-content xmlns:xlink="http://www.w3.org/1999/xlink" content-type="dwc:institutional_code" xlink:type="simple">ZSM</named-content>). <bold><italic>Paratypes</italic></bold>: 15 males, same data as holotype (<named-content xmlns:xlink="http://www.w3.org/1999/xlink" content-type="dwc:institutional_code" xlink:type="simple">ZSM</named-content>, <named-content xmlns:xlink="http://www.w3.org/1999/xlink" content-type="dwc:institutional_code" xlink:type="simple">ZMBN</named-content>, <abbrev xmlns:xlink="http://www.w3.org/1999/xlink" content-type="institution" xlink:title="Entomological Collection of the Federal University of Santa Catarina" id="ABBRID0E5CDI" xlink:type="simple">UFSC</abbrev>).</p></tp:treatment-sec><tp:treatment-sec sec-type="etymology" id="SECID0EDDDI"><title>Etymology.</title><p>The specific epithet honours the Txukuyana, indigenous people from Amazonas and Pará States in Brazil and from Suriname. The name is to be regarded as a noun in apposition.</p></tp:treatment-sec><tp:treatment-sec sec-type="description" id="SECID0EIDDI"><title>Diagnostic characters.</title><p>The male can be distinguished from its congeners by having tergite IX with broadly-rounded posterior margin without anal point, with dorsolateral lobes with few, strong setae and posteriolateral, strongly setose, subtriangular projection.</p><fig id="F13" position="float" orientation="portrait"><object-id xmlns:xlink="http://www.w3.org/1999/xlink" content-type="doi" xlink:type="simple">10.3897/zookeys.1033.60686.figure13</object-id><object-id xmlns:xlink="http://www.w3.org/1999/xlink" content-type="arpha" xlink:type="simple">6944661F-C259-53A3-87E0-2B9B05A26172</object-id><label>Figure 13.</label><caption><p><italic><tp:taxon-name><tp:taxon-name-part taxon-name-part-type="genus" reg="Nilothauma">Nilothauma</tp:taxon-name-part> <tp:taxon-name-part taxon-name-part-type="species" reg="txukuyana">txukuyana</tp:taxon-name-part></tp:taxon-name></italic> sp. nov. adult male <bold>A</bold> hypopygium, dorsal view <bold>B</bold> hypopygium with tergite IX removed, dorsal aspect to the left and ventral aspect to the right.</p></caption><graphic xmlns:xlink="http://www.w3.org/1999/xlink" xlink:href="zookeys-1033-081-g013.jpg" position="float" orientation="portrait" xlink:type="simple" id="oo_534706.jpg"><uri content-type="original_file" xlink:type="simple">https://binary.pensoft.net/fig/534706</uri></graphic></fig></tp:treatment-sec><tp:treatment-sec sec-type="description" id="SECID0EJEDI"><title>Description.</title><p><bold>Male imago (n = 5–8).</bold> Total length 2.17–2.44, 2.25 mm. Wing length 1.00–1.09, 1.05 mm. Total length/wing length 2.02–2.33, 2.16. Wing length/length of profemur 2.16–2.26, 2.21.</p><p><bold><italic>Colouration</italic>.</bold> Head, thorax and legs brown; abdomen light brown. Wing membrane without dark markings.</p><p><bold><italic>Antenna</italic>.</bold><abbrev xmlns:xlink="http://www.w3.org/1999/xlink" xlink:title="antennal ratios" id="ABBRID0E6EDI" xlink:type="simple">AR</abbrev> = 0.26–0.29, 0.28. Thirteenth flagellomere 132–156, 145 µm long.</p><p><bold><italic>Head</italic>.</bold> Temporal setae 6–10, 7 in single row. Clypeus with 13–16, 15 setae. Tentorium 69–83, 77 µm long, maximum width 14–19, 19 µm. Stipes not measurable. Palp segment lengths (in µm): 18–25, 21; 23–28, 26; 56–60, 57; 76–81, 79; 102–115, 107. Third palpomere with 2 sensilla clavata subapically, longest about 15 µm long. Fifth palpomere/third palpomere 1.72–1.98, 1.85.</p><p><bold><italic>Thorax</italic>.</bold> Dorsocentrals 4–7, 6 in single row, acrostichals apparently 4–6, 5 anterior, prealars 1–2, 2. Scutellum with 2 setae.</p><p><bold><italic>Wing</italic>.</bold><abbrev xmlns:xlink="http://www.w3.org/1999/xlink" xlink:title="venarum ratio" id="ABBRID0EYFDI" xlink:type="simple">VR</abbrev> = 1.44–1.54, 1.50. Brachiolum with 1 seta, R with 7–9, 8 setae, R<sub>1</sub> with 5–8, 7 setae, R<sub>4+5</sub> with 9–13, 11 setae apically, remaining veins bare.</p><p><bold><italic>Legs</italic>.</bold> Spur of fore tibia 48–54, 52 µm long including 20–25, 22 µm long scale. Mid-tibia with 1 spur, 29–35, 32 µm long; hind tibia with 2 spurs, 22–28, 25 and 33–39, 36 µm long. Combs of mid-tibia 17–18, 18 µm long, of hind tibia 19–22, 21 µm long. Width at apex of fore tibia 33–37, 35 µm, of mid-tibia 33–38, 36 µm, of hind tibia 39–41, 40 µm. Lengths and proportions of legs as in Table <xref ref-type="table" rid="T11">11</xref>.</p><table-wrap id="T11" position="float" orientation="portrait"><label>Table 11.</label><caption><p>Length (in µm) and proportions of legs of <italic><tp:taxon-name><tp:taxon-name-part taxon-name-part-type="genus" reg="Nilothauma">Nilothauma</tp:taxon-name-part> <tp:taxon-name-part taxon-name-part-type="species" reg="txukuyana">txukuyana</tp:taxon-name-part></tp:taxon-name></italic> sp. nov., adult males (n = 5–7).</p></caption><table id="TID0ESFCK" rules="all"><tbody><tr><th rowspan="1" colspan="1"/><th rowspan="1" colspan="2">Fe</th><th rowspan="1" colspan="2">Ti</th><th rowspan="1" colspan="1">ta<sub>1</sub></th><th rowspan="1" colspan="1">ta<sub>2</sub></th></tr><tr><td rowspan="1" colspan="1">p<sub>1</sub></td><td rowspan="1" colspan="2">457–523, 482</td><td rowspan="1" colspan="2">319–359, 338</td><td rowspan="1" colspan="1">474–547, 515</td><td rowspan="1" colspan="1">194–221, 203</td></tr><tr><td rowspan="1" colspan="1">p<sub>2</sub></td><td rowspan="1" colspan="2">449–474, 462</td><td rowspan="1" colspan="2">286–310, 301</td><td rowspan="1" colspan="1">147–179, 162</td><td rowspan="1" colspan="1">65–74, 69</td></tr><tr><td rowspan="1" colspan="1">p<sub>3</sub></td><td rowspan="1" colspan="2">507–556, 529</td><td rowspan="1" colspan="2">458–482, 467</td><td rowspan="1" colspan="1">245–278, 263</td><td rowspan="1" colspan="1">114–139, 127</td></tr><tr><td rowspan="1" colspan="1"/><td rowspan="1" colspan="2">
                      <bold>ta<sub>3</sub></bold>
                    </td><td rowspan="1" colspan="2">
                      <bold>ta<sub>4</sub></bold>
                    </td><td rowspan="1" colspan="1">
                      <bold>ta<sub>5</sub></bold>
                    </td><td rowspan="1" colspan="1">
                      <bold>LR</bold>
                    </td></tr><tr><td rowspan="1" colspan="1">p<sub>1</sub></td><td rowspan="1" colspan="2">147–163, 157</td><td rowspan="1" colspan="2">106–123, 114</td><td rowspan="1" colspan="1">57–65, 59</td><td rowspan="1" colspan="1">1.49–1.59, 1.52</td></tr><tr><td rowspan="1" colspan="1">p<sub>2</sub></td><td rowspan="1" colspan="2">41–49, 46</td><td rowspan="1" colspan="2">25–33, 29</td><td rowspan="1" colspan="1">24–32, 26</td><td rowspan="1" colspan="1">0.50–0.58, 0.54</td></tr><tr><td rowspan="1" colspan="1">p<sub>3</sub></td><td rowspan="1" colspan="2">114–147, 129</td><td rowspan="1" colspan="2">73–90, 78</td><td rowspan="1" colspan="1">41–49, 47</td><td rowspan="1" colspan="1">0.54–0.58, 0.56</td></tr><tr><td rowspan="1" colspan="2"/><td rowspan="1" colspan="2">
                      <bold>BV</bold>
                    </td><td rowspan="1" colspan="2">
                      <bold>SV</bold>
                    </td><td rowspan="1" colspan="1">
                      <bold>BR</bold>
                    </td></tr><tr><td rowspan="1" colspan="2">p<sub>1</sub></td><td rowspan="1" colspan="2">2.47–2.54, 2.51</td><td rowspan="1" colspan="2">1.54–1.64, 1.59</td><td rowspan="1" colspan="1">2.43–3.46, 2.71</td></tr><tr><td rowspan="1" colspan="2">p<sub>2</sub></td><td rowspan="1" colspan="2">5.13–5.73, 5.45</td><td rowspan="1" colspan="2">4.36–5.06, 4.73</td><td rowspan="1" colspan="1">2.77–3.76, 3.38</td></tr><tr><td rowspan="1" colspan="2">p<sub>3</sub></td><td rowspan="1" colspan="2">3.20–3.57, 3.30</td><td rowspan="1" colspan="2">3.70–4.00, 3.79</td><td rowspan="1" colspan="1">4.33–5.00, 4.60</td></tr></tbody></table></table-wrap><p><bold><italic>Hypopygium</italic></bold> (Fig. <xref ref-type="fig" rid="F13">13A, B</xref>). Tergite IX with rounded posterior margin with 4–7, 5 marginal setae; with dorsolateral lobes with 3–4, 4 strong setae, longest setae 44–55, 50 µm long; with posteriolateral subtriangular, strongly setose projection, 35–41, 38 µm long, 22–25, 24 µm wide at base. Tergite band not apparent. Laterosternite IX with single setae. Phallapodeme 47–55, 49 µm long; transverse sternapodeme 17–19, 18 µm long. Gonocoxite 83–89, 87 µm long. Inferior volsella digitiform, curved, 62–72, 67 µm long, 11–14, 12 µm wide medially, with microtrichia and 13–17, 15 setae subapically. Superior volsella 25–29, 27 µm long, 8–11, 10 µm wide at base, 7–10, 9 µm wide medially, covered with microtrichia and with marginal setae. Median volsella small, broadly triangular, apparently without setae. Gonostylus nearly straight, 126–135, 130 µm long, 17–19, 18 µm wide medially. HR = 0.65–0.68, 0.66. HV = 1.78–1.87, 1.82.</p></tp:treatment-sec><tp:treatment-sec sec-type="Female imago and immatures" id="SECID0ETODI"><title>Female imago and immatures.</title><p>Unknown.</p></tp:treatment-sec><tp:treatment-sec sec-type="distribution" id="SECID0EYODI"><title>Distribution</title><p><bold>(Fig. <xref ref-type="fig" rid="F16">16B</xref>).</bold> Known from Pará State, Brazil.</p></tp:treatment-sec><tp:treatment-sec><!--Section generated to contain objects referenced in tp:taxon-treatment.--><fig id="F16" position="float" orientation="portrait"><object-id xmlns:xlink="http://www.w3.org/1999/xlink" content-type="doi" xlink:type="simple">10.3897/zookeys.1033.60686.figure16</object-id><object-id xmlns:xlink="http://www.w3.org/1999/xlink" content-type="arpha" xlink:type="simple">A6AE1330-B98A-597E-A8CD-6A48B4EC78F7</object-id><label>Figure 16.</label><caption><p>Distribution maps of Neotropical <italic><tp:taxon-name><tp:taxon-name-part taxon-name-part-type="genus" reg="Nilothauma">Nilothauma</tp:taxon-name-part></tp:taxon-name></italic> species <bold>A</bold><italic><tp:taxon-name><tp:taxon-name-part taxon-name-part-type="genus" reg="Nilothauma">N.</tp:taxon-name-part> <tp:taxon-name-part taxon-name-part-type="species" reg="hamadae">hamadae</tp:taxon-name-part></tp:taxon-name></italic> sp. nov., <italic><tp:taxon-name><tp:taxon-name-part taxon-name-part-type="genus" reg="Nilothauma">N.</tp:taxon-name-part> <tp:taxon-name-part taxon-name-part-type="species" reg="jupau">jupau</tp:taxon-name-part></tp:taxon-name></italic> sp. nov., <italic><tp:taxon-name><tp:taxon-name-part taxon-name-part-type="genus" reg="Nilothauma">N.</tp:taxon-name-part> <tp:taxon-name-part taxon-name-part-type="species" reg="terena">terena</tp:taxon-name-part></tp:taxon-name></italic> sp. nov., <italic><tp:taxon-name><tp:taxon-name-part taxon-name-part-type="genus" reg="Nilothauma">N.</tp:taxon-name-part> <tp:taxon-name-part taxon-name-part-type="species" reg="yekwana">yekwana</tp:taxon-name-part></tp:taxon-name></italic> sp. nov., <italic><tp:taxon-name><tp:taxon-name-part taxon-name-part-type="genus" reg="Nilothauma">N.</tp:taxon-name-part> <tp:taxon-name-part taxon-name-part-type="species" reg="complicatum">complicatum</tp:taxon-name-part></tp:taxon-name></italic> Mendes &amp; Andersen, 2009 <bold>B</bold><italic><tp:taxon-name><tp:taxon-name-part taxon-name-part-type="genus" reg="Nilothauma">N.</tp:taxon-name-part> <tp:taxon-name-part taxon-name-part-type="species" reg="leccii">leccii</tp:taxon-name-part></tp:taxon-name></italic> sp. nov., <italic><tp:taxon-name><tp:taxon-name-part taxon-name-part-type="genus" reg="Nilothauma">N.</tp:taxon-name-part> <tp:taxon-name-part taxon-name-part-type="species" reg="marianoi">marianoi</tp:taxon-name-part></tp:taxon-name></italic> sp. nov., <italic><tp:taxon-name><tp:taxon-name-part taxon-name-part-type="genus" reg="Nilothauma">N.</tp:taxon-name-part> <tp:taxon-name-part taxon-name-part-type="species" reg="mateusi">mateusi</tp:taxon-name-part></tp:taxon-name></italic> sp. nov., <italic><tp:taxon-name><tp:taxon-name-part taxon-name-part-type="genus" reg="Nilothauma">N.</tp:taxon-name-part> <tp:taxon-name-part taxon-name-part-type="species" reg="txukuyana">txukuyana</tp:taxon-name-part></tp:taxon-name></italic> sp. nov., <italic><tp:taxon-name><tp:taxon-name-part taxon-name-part-type="genus" reg="Nilothauma">N.</tp:taxon-name-part> <tp:taxon-name-part taxon-name-part-type="species" reg="maya">maya</tp:taxon-name-part></tp:taxon-name></italic> sp. nov. <bold>C</bold><italic><tp:taxon-name><tp:taxon-name-part taxon-name-part-type="genus" reg="Nilothauma">N.</tp:taxon-name-part> <tp:taxon-name-part taxon-name-part-type="species" reg="karitiana">karitiana</tp:taxon-name-part></tp:taxon-name></italic> sp. nov., <italic><tp:taxon-name><tp:taxon-name-part taxon-name-part-type="genus" reg="Nilothauma">N.</tp:taxon-name-part> <tp:taxon-name-part taxon-name-part-type="species" reg="duena">duena</tp:taxon-name-part></tp:taxon-name></italic> Roback, 1960, <italic><tp:taxon-name><tp:taxon-name-part taxon-name-part-type="genus" reg="Nilothauma">N.</tp:taxon-name-part> <tp:taxon-name-part taxon-name-part-type="species" reg="calori">calori</tp:taxon-name-part></tp:taxon-name></italic> Mendes &amp; Andersen, 2009 <bold>D</bold><italic><tp:taxon-name><tp:taxon-name-part taxon-name-part-type="genus" reg="Nilothauma">N.</tp:taxon-name-part> <tp:taxon-name-part taxon-name-part-type="species" reg="werekena">werekena</tp:taxon-name-part></tp:taxon-name></italic> sp. nov., <italic><tp:taxon-name><tp:taxon-name-part taxon-name-part-type="genus" reg="Nilothauma">N.</tp:taxon-name-part> <tp:taxon-name-part taxon-name-part-type="species" reg="zitoi">zitoi</tp:taxon-name-part></tp:taxon-name></italic> Mendes &amp; Andersen, 2009, <italic><tp:taxon-name><tp:taxon-name-part taxon-name-part-type="genus" reg="Nilothauma">N.</tp:taxon-name-part> <tp:taxon-name-part taxon-name-part-type="species" reg="strebulosum">strebulosum</tp:taxon-name-part></tp:taxon-name></italic> (Adam &amp; Sæther, 2000).</p></caption><graphic xmlns:xlink="http://www.w3.org/1999/xlink" xlink:href="zookeys-1033-081-g016.jpg" position="float" orientation="portrait" xlink:type="simple" id="oo_534709.jpg"><uri content-type="original_file" xlink:type="simple">https://binary.pensoft.net/fig/534709</uri></graphic></fig></tp:treatment-sec></tp:taxon-treatment>
