# Supplementary material for: Neotropical Nilothauma Kieffer, 1921 (Diptera, Chironomidae): Key, eleven new species, re-descriptions, new combination and new records
Source: Zookeys. 2021 Apr 22;1033:81–125. doi: 10.3897/zookeys.1033.60686 (PMC8084852; doi:10.3897/zookeys.1033.60686)
Supplement: XML Treatment for Nilothauma werekena [file zookeys.1033.60686-treatment24.xml]

<!DOCTYPE tp:taxon-treatment
  PUBLIC "-//TaxonX//DTD Taxonomic Treatment Publishing DTD v0 20100105//EN" "tax-treatment-NSO.dtd">
<tp:taxon-treatment xmlns:tp="http://www.plazi.org/taxpub"><tp:treatment-meta><kwd-group><label>Taxon classification</label><kwd><named-content xmlns:xlink="http://www.w3.org/1999/xlink" content-type="kingdom">Animalia</named-content></kwd><kwd><named-content xmlns:xlink="http://www.w3.org/1999/xlink" content-type="order">Diptera</named-content></kwd><kwd><named-content xmlns:xlink="http://www.w3.org/1999/xlink" content-type="family">Chironomidae</named-content></kwd></kwd-group><mixed-citation publication-type="journal"><person-group><name><surname>Pinho</surname><given-names>Luiz Carlos</given-names></name><name><surname>Andersen</surname><given-names>Trond</given-names></name></person-group><article-title>Neotropical <italic><tp:taxon-name><tp:taxon-name-part taxon-name-part-type="genus" reg="Nilothauma">Nilothauma</tp:taxon-name-part></tp:taxon-name></italic> Kieffer, 1921 (<tp:taxon-name><tp:taxon-name-part taxon-name-part-type="order">Diptera</tp:taxon-name-part></tp:taxon-name>, <tp:taxon-name><tp:taxon-name-part taxon-name-part-type="family">Chironomidae</tp:taxon-name-part></tp:taxon-name>): Key, eleven new species, re-descriptions, new combination and new records</article-title><source>Zookeys</source><day>22</day><month>4</month><year>2021</year><volume>1033</volume><fpage>81</fpage><lpage>125</lpage><pub-id pub-id-type="doi">10.3897/zookeys.1033.60686</pub-id></mixed-citation></tp:treatment-meta><tp:nomenclature><tp:taxon-name><object-id xmlns:xlink="http://www.w3.org/1999/xlink" content-type="arpha" xlink:type="simple">CED00D36-A5D8-5E7F-9F07-F32D60890CA9</object-id>
              <tp:taxon-name-part taxon-name-part-type="genus" reg="Nilothauma">Nilothauma</tp:taxon-name-part>
              <tp:taxon-name-part taxon-name-part-type="species" reg="werekena">werekena</tp:taxon-name-part>
              <object-id xmlns:xlink="http://www.w3.org/1999/xlink" content-type="zoobank" xlink:type="simple">http://zoobank.org/2B7C1444-B834-4FAD-BE69-E0417DD42812</object-id>
            </tp:taxon-name><tp:taxon-status xmlns:xlink="http://www.w3.org/1999/xlink" xlink:type="simple">sp. nov.</tp:taxon-status><xref ref-type="fig" rid="F14">Figures 14A–C</xref><xref ref-type="fig" rid="F16">, 16D</xref></tp:nomenclature><tp:treatment-sec sec-type="type material" id="SECID0EVQDI"><title>Type material.</title><p><bold><italic>Holotype</italic></bold> male, slide-mounted: Brazil, Amazonas, Barcelos, Rio Aracá, Foz do Igarapé Cuieiras, #11, <named-content xmlns:xlink="http://www.w3.org/1999/xlink" content-type="dwc:verbatimCoordinates" xlink:type="simple"><named-content content-type="geo-json" specific-use="{&#34;type&#34;:&#34;Point&#34;,&#34;coordinates&#34;:[-63.270833,0.320833]}" id="NCID0EDRDI" xlink:type="simple">00°19'15"N, 63°16'15"W</named-content></named-content>, 35 m a.s.l., 30.vii–01.viii.2009, light trap, N. Hamada et al. leg. (<abbrev xmlns:xlink="http://www.w3.org/1999/xlink" content-type="institution" xlink:title="Entomological Collection of the Federal University of Santa Catarina" id="ABBRID0EIRDI" xlink:type="simple">UFSC</abbrev>). <bold><italic>Paratypes</italic></bold>: 4 males, slide-mounted, same data as holotype (<named-content xmlns:xlink="http://www.w3.org/1999/xlink" content-type="dwc:institutional_code" xlink:type="simple">INPA</named-content>). 2 males, slide-mounted, same data as previous, except: #9, <named-content xmlns:xlink="http://www.w3.org/1999/xlink" content-type="dwc:verbatimCoordinates" xlink:type="simple"><named-content content-type="geo-json" specific-use="{&#34;type&#34;:&#34;Point&#34;,&#34;coordinates&#34;:[-63.386667,0.410833]}" id="NCID0E2RDI" xlink:type="simple">00°24'39"N, 63°23'12"W</named-content></named-content>, 69 m a.s.l., 28.vii–06.viii.2009, light trap #3, N. Hamada et al. leg (<named-content xmlns:xlink="http://www.w3.org/1999/xlink" content-type="dwc:institutional_code" xlink:type="simple">MZSP</named-content>).</p><fig id="F14" position="float" orientation="portrait"><object-id xmlns:xlink="http://www.w3.org/1999/xlink" content-type="doi" xlink:type="simple">10.3897/zookeys.1033.60686.figure14</object-id><object-id xmlns:xlink="http://www.w3.org/1999/xlink" content-type="arpha" xlink:type="simple">63F12D12-0845-51EE-8335-4F5ADA6BA0DA</object-id><label>Figure 14.</label><caption><p><italic><tp:taxon-name><tp:taxon-name-part taxon-name-part-type="genus" reg="Nilothauma">Nilothauma</tp:taxon-name-part> <tp:taxon-name-part taxon-name-part-type="species" reg="werekena">werekena</tp:taxon-name-part></tp:taxon-name></italic> sp. nov. adult male <bold>A</bold> hypopygium, dorsal view <bold>B</bold> superior volsella, dorsal view <bold>C</bold> hypopygium with anal point and tergite IX removed, dorsal aspect to the left and ventral aspect to the right.</p></caption><graphic xmlns:xlink="http://www.w3.org/1999/xlink" xlink:href="zookeys-1033-081-g014.jpg" position="float" orientation="portrait" xlink:type="simple" id="oo_534707.jpg"><uri content-type="original_file" xlink:type="simple">https://binary.pensoft.net/fig/534707</uri></graphic></fig></tp:treatment-sec><tp:treatment-sec sec-type="etymology" id="SECID0EGTDI"><title>Etymology.</title><p>The specific epithet honours the Werekena indigenous people from the Rio Negro Basin in the Amazon. The name is to be regarded as a noun in apposition.</p></tp:treatment-sec><tp:treatment-sec sec-type="description" id="SECID0ELTDI"><title>Diagnostic characters.</title><p>The male can be distinguished from its congeners by the combination of: tergite IX with one low, but wide median dorsal protruberance with about 30 strong setae; anal point spatulate; superior volsella covered with microtrichia, fused to median volsella; laterosternite IX with thorn.</p></tp:treatment-sec><tp:treatment-sec sec-type="description" id="SECID0EQTDI"><title>Description.</title><p><bold>Male imago (n = 5–7, unless otherwise stated).</bold> Total length 1.89–2.26, 2.11 mm. Wing length 0.98–1.11, 1.05 mm. Total length/wing length 1.90–2.15, 1.99. Wing length/length of profemur 2.21–2.53, 2.37.</p><p><bold><italic>Colouration</italic>.
              </bold>
            Head, thorax, legs and abdomen uniformly brown. Wing membrane without dark markings.</p><p><bold><italic>Antenna</italic>.
              </bold><abbrev xmlns:xlink="http://www.w3.org/1999/xlink" xlink:title="antennal ratios" id="ABBRID0EGUDI" xlink:type="simple">AR</abbrev> = 0.32–0.39, 0.35. Thirteenth flagellomere 230–274, 260 µm long.</p><p><bold><italic>Head</italic>.</bold> Temporal setae 7–8, 7 in single row. Clypeus with 10–14, 12 setae. Tentorium 47–75, 65 µm long, maximum width 12–20, 17 µm. Stipes 80–117, 100 (4) µm long. Palp segment lengths (in µm): 20–32, 27; 22–27, 25; 65–85, 72; 95–125, 110; 87–132, 115. Third palpomere with 2–5, 4 sensilla clavata subapically, longest 12–15, 14 µm long. Fifth palpomere/third palpomere 1.21–1.75, 1.54.</p><p><bold><italic>Thorax</italic>.</bold> Dorsocentrals 6–8, 7 in single row, acrostichals 10–14, 12, prealars 2. Scutellum with 2 setae.</p><p><bold><italic>Wing</italic>.</bold><abbrev xmlns:xlink="http://www.w3.org/1999/xlink" xlink:title="venarum ratio" id="ABBRID0E6UDI" xlink:type="simple">VR</abbrev> = 1.21–1.32, 1.27. Brachiolum with 1 seta, R with 11–12, 11 setae, R<sub>1</sub> with 5–8, 7 setae, R<sub>4+5</sub> with 11–17, 15 setae, remaining veins bare.</p><p><bold><italic>Legs</italic>.</bold> Spur of fore tibia 39–44, 42 µm long including 15–20, 17 µm long scale. Mid-tibia with 1 spur, 20–25, 22 µm long; hind tibia with 2 spurs, 20–25, 23 and 28–31, 30 µm long. Combs of mid-tibia 17–19, 18 µm long, of hind tibia 18–21, 19 µm long. Width at apex of fore tibia 29–39, 34 µm, of mid-tibia 34–39, 37 µm, of hind tibia 34–44, 39 µm. Lengths and proportions of legs as in Table <xref ref-type="table" rid="T12">12</xref>.</p><table-wrap id="T12" position="float" orientation="portrait"><label>Table 12.</label><caption><p>Lengths (in μm) and proportions of leg segments in <italic><tp:taxon-name><tp:taxon-name-part taxon-name-part-type="genus" reg="Nilothauma">Nilothauma</tp:taxon-name-part> <tp:taxon-name-part taxon-name-part-type="species" reg="werekena">werekena</tp:taxon-name-part></tp:taxon-name></italic> sp. nov., adult males (n = 5–7, unless otherwise stated).</p></caption><table id="TID0EHRCK" rules="all"><tbody><tr><th rowspan="1" colspan="1"/><th rowspan="1" colspan="2">Fe</th><th rowspan="1" colspan="2">Ti</th><th rowspan="1" colspan="1">ta<sub>1</sub></th><th rowspan="1" colspan="1">ta<sub>2</sub></th></tr><tr><td rowspan="1" colspan="1">p<sub>1</sub></td><td rowspan="1" colspan="2">374–501, 433</td><td rowspan="1" colspan="2">315–394, 345</td><td rowspan="1" colspan="1">443–522, 473</td><td rowspan="1" colspan="1">246–286, 266</td></tr><tr><td rowspan="1" colspan="1">p<sub>2</sub></td><td rowspan="1" colspan="2">345–463, 424</td><td rowspan="1" colspan="2">296–345, 325</td><td rowspan="1" colspan="1">177–207, 197</td><td rowspan="1" colspan="1">89–99, 94</td></tr><tr><td rowspan="1" colspan="1">p<sub>3</sub></td><td rowspan="1" colspan="2">443–532, 493</td><td rowspan="1" colspan="2">463–522, 502</td><td rowspan="1" colspan="1">266–305, 286</td><td rowspan="1" colspan="1">138–158, 148</td></tr><tr><td rowspan="1" colspan="1"/><td rowspan="1" colspan="2">
                      <bold>ta<sub>3</sub></bold>
                    </td><td rowspan="1" colspan="2">
                      <bold>ta<sub>4</sub></bold>
                    </td><td rowspan="1" colspan="1">
                      <bold>ta<sub>5</sub></bold>
                    </td><td rowspan="1" colspan="1">
                      <bold>LR</bold>
                    </td></tr><tr><td rowspan="1" colspan="1">p<sub>1</sub></td><td rowspan="1" colspan="2">187–217, 207</td><td rowspan="1" colspan="2">118–148, 138 (4)</td><td rowspan="1" colspan="1">69–89, 79 (4)</td><td rowspan="1" colspan="1">1.36–1.47, 1.40</td></tr><tr><td rowspan="1" colspan="1">p<sub>2</sub></td><td rowspan="1" colspan="2">69–79, 74</td><td rowspan="1" colspan="2">39–49, 44</td><td rowspan="1" colspan="1">30–39, 35</td><td rowspan="1" colspan="1">0.56–0.63, 0.60</td></tr><tr><td rowspan="1" colspan="1">p<sub>3</sub></td><td rowspan="1" colspan="2">128–158, 148 (4)</td><td rowspan="1" colspan="2">89–99, 94 (4)</td><td rowspan="1" colspan="1">59–69, 55 (4)</td><td rowspan="1" colspan="1">0.57–0.61, 0.59</td></tr><tr><td rowspan="1" colspan="2"/><td rowspan="1" colspan="2">
                      <bold>BV</bold>
                    </td><td rowspan="1" colspan="2">
                      <bold>SV</bold>
                    </td><td rowspan="1" colspan="1">
                      <bold>BR</bold>
                    </td></tr><tr><td rowspan="1" colspan="2">p<sub>1</sub></td><td rowspan="1" colspan="2">1.84–2.20, 1.95</td><td rowspan="1" colspan="2">1.55–1.66, 1.60</td><td rowspan="1" colspan="1">2.0–3.3, 2.5</td></tr><tr><td rowspan="1" colspan="2">p<sub>2</sub></td><td rowspan="1" colspan="2">3.50–4.25, 3.81</td><td rowspan="1" colspan="2">3.42–4.05, 3.71</td><td rowspan="1" colspan="1">2.3–4.7, 3.3</td></tr><tr><td rowspan="1" colspan="2">p<sub>3</sub></td><td rowspan="1" colspan="2">2.70–2.89, 2.81 (4)</td><td rowspan="1" colspan="2">3.39–3.45, 3.41</td><td rowspan="1" colspan="1">5.0–7.0, 5.9</td></tr></tbody></table></table-wrap><p><bold><italic>Hypopygium</italic></bold> (Fig. <xref ref-type="fig" rid="F14">14A–C</xref>). Tergite IX without dorsal lobe(s), with low, but wide median dorsal protruberance with 29–32, 31 strong, clustered median setae; posterior margin rounded to subrectangular, with 8–11, 9 weak setae to each side of base of anal point. Anal point spatulate, 37–47, 40 µm long, maximum width 5–10, 7 µm. Tergite bands not continuous. Laterosternite IX with 1–2, 1 seta; with anterolateral thorn. Phallapodeme 40–50, 45 µm long; transverse sternapodeme 15–25, 20 µm long. Gonocoxite 62–82, 72 µm long. Inferior volsella strongly curved, 22–30, 27 µm long, 5–8, 6 µm wide medially, with microtrichia and 3 strong, simple setae apically. Superior volsella tongue-shaped to slightly pediform, 32–40, 37 µm long, 15–25, 20 µm wide at base, densely covered with microtrichia. Median volsella fused to superior volsella, consisting of 2–3, 2 small tubercles, each bearing single, long seta. Gonostylus 70–100, 90 µm long, basal half curved, distal half straight. HR = 0.63–0.96, 0.83. HV = 2.26–2.70, 2.34.</p></tp:treatment-sec><tp:treatment-sec sec-type="Female adult and immatures" id="SECID0E14DI"><title>Female adult and immatures.</title><p>Unknown.</p></tp:treatment-sec><tp:treatment-sec sec-type="distribution" id="SECID0E64DI"><title>Distribution</title><p><bold>(Fig. <xref ref-type="fig" rid="F16">16D</xref>).</bold> Known from Barcelos (Amazonas State), in the Brazilian Amazon.</p></tp:treatment-sec><tp:treatment-sec><!--Section generated to contain objects referenced in tp:taxon-treatment.--><fig id="F16" position="float" orientation="portrait"><object-id xmlns:xlink="http://www.w3.org/1999/xlink" content-type="doi" xlink:type="simple">10.3897/zookeys.1033.60686.figure16</object-id><object-id xmlns:xlink="http://www.w3.org/1999/xlink" content-type="arpha" xlink:type="simple">A6AE1330-B98A-597E-A8CD-6A48B4EC78F7</object-id><label>Figure 16.</label><caption><p>Distribution maps of Neotropical <italic><tp:taxon-name><tp:taxon-name-part taxon-name-part-type="genus" reg="Nilothauma">Nilothauma</tp:taxon-name-part></tp:taxon-name></italic> species <bold>A</bold><italic><tp:taxon-name><tp:taxon-name-part taxon-name-part-type="genus" reg="Nilothauma">N.</tp:taxon-name-part> <tp:taxon-name-part taxon-name-part-type="species" reg="hamadae">hamadae</tp:taxon-name-part></tp:taxon-name></italic> sp. nov., <italic><tp:taxon-name><tp:taxon-name-part taxon-name-part-type="genus" reg="Nilothauma">N.</tp:taxon-name-part> <tp:taxon-name-part taxon-name-part-type="species" reg="jupau">jupau</tp:taxon-name-part></tp:taxon-name></italic> sp. nov., <italic><tp:taxon-name><tp:taxon-name-part taxon-name-part-type="genus" reg="Nilothauma">N.</tp:taxon-name-part> <tp:taxon-name-part taxon-name-part-type="species" reg="terena">terena</tp:taxon-name-part></tp:taxon-name></italic> sp. nov., <italic><tp:taxon-name><tp:taxon-name-part taxon-name-part-type="genus" reg="Nilothauma">N.</tp:taxon-name-part> <tp:taxon-name-part taxon-name-part-type="species" reg="yekwana">yekwana</tp:taxon-name-part></tp:taxon-name></italic> sp. nov., <italic><tp:taxon-name><tp:taxon-name-part taxon-name-part-type="genus" reg="Nilothauma">N.</tp:taxon-name-part> <tp:taxon-name-part taxon-name-part-type="species" reg="complicatum">complicatum</tp:taxon-name-part></tp:taxon-name></italic> Mendes &amp; Andersen, 2009 <bold>B</bold><italic><tp:taxon-name><tp:taxon-name-part taxon-name-part-type="genus" reg="Nilothauma">N.</tp:taxon-name-part> <tp:taxon-name-part taxon-name-part-type="species" reg="leccii">leccii</tp:taxon-name-part></tp:taxon-name></italic> sp. nov., <italic><tp:taxon-name><tp:taxon-name-part taxon-name-part-type="genus" reg="Nilothauma">N.</tp:taxon-name-part> <tp:taxon-name-part taxon-name-part-type="species" reg="marianoi">marianoi</tp:taxon-name-part></tp:taxon-name></italic> sp. nov., <italic><tp:taxon-name><tp:taxon-name-part taxon-name-part-type="genus" reg="Nilothauma">N.</tp:taxon-name-part> <tp:taxon-name-part taxon-name-part-type="species" reg="mateusi">mateusi</tp:taxon-name-part></tp:taxon-name></italic> sp. nov., <italic><tp:taxon-name><tp:taxon-name-part taxon-name-part-type="genus" reg="Nilothauma">N.</tp:taxon-name-part> <tp:taxon-name-part taxon-name-part-type="species" reg="txukuyana">txukuyana</tp:taxon-name-part></tp:taxon-name></italic> sp. nov., <italic><tp:taxon-name><tp:taxon-name-part taxon-name-part-type="genus" reg="Nilothauma">N.</tp:taxon-name-part> <tp:taxon-name-part taxon-name-part-type="species" reg="maya">maya</tp:taxon-name-part></tp:taxon-name></italic> sp. nov. <bold>C</bold><italic><tp:taxon-name><tp:taxon-name-part taxon-name-part-type="genus" reg="Nilothauma">N.</tp:taxon-name-part> <tp:taxon-name-part taxon-name-part-type="species" reg="karitiana">karitiana</tp:taxon-name-part></tp:taxon-name></italic> sp. nov., <italic><tp:taxon-name><tp:taxon-name-part taxon-name-part-type="genus" reg="Nilothauma">N.</tp:taxon-name-part> <tp:taxon-name-part taxon-name-part-type="species" reg="duena">duena</tp:taxon-name-part></tp:taxon-name></italic> Roback, 1960, <italic><tp:taxon-name><tp:taxon-name-part taxon-name-part-type="genus" reg="Nilothauma">N.</tp:taxon-name-part> <tp:taxon-name-part taxon-name-part-type="species" reg="calori">calori</tp:taxon-name-part></tp:taxon-name></italic> Mendes &amp; Andersen, 2009 <bold>D</bold><italic><tp:taxon-name><tp:taxon-name-part taxon-name-part-type="genus" reg="Nilothauma">N.</tp:taxon-name-part> <tp:taxon-name-part taxon-name-part-type="species" reg="werekena">werekena</tp:taxon-name-part></tp:taxon-name></italic> sp. nov., <italic><tp:taxon-name><tp:taxon-name-part taxon-name-part-type="genus" reg="Nilothauma">N.</tp:taxon-name-part> <tp:taxon-name-part taxon-name-part-type="species" reg="zitoi">zitoi</tp:taxon-name-part></tp:taxon-name></italic> Mendes &amp; Andersen, 2009, <italic><tp:taxon-name><tp:taxon-name-part taxon-name-part-type="genus" reg="Nilothauma">N.</tp:taxon-name-part> <tp:taxon-name-part taxon-name-part-type="species" reg="strebulosum">strebulosum</tp:taxon-name-part></tp:taxon-name></italic> (Adam &amp; Sæther, 2000).</p></caption><graphic xmlns:xlink="http://www.w3.org/1999/xlink" xlink:href="zookeys-1033-081-g016.jpg" position="float" orientation="portrait" xlink:type="simple" id="oo_534709.jpg"><uri content-type="original_file" xlink:type="simple">https://binary.pensoft.net/fig/534709</uri></graphic></fig></tp:treatment-sec></tp:taxon-treatment>
